# Supplementary material for: Peer effects on compliance with extortive requests
Source: PLoS One. 2020 Apr 24;15(4):e0231879. doi: 10.1371/journal.pone.0231879 (PMC7182209; doi:10.1371/journal.pone.0231879)
Supplement: S1 Dataset — (XLSX) [file pone.0231879.s002.xlsx]

## Sheet: data
period	subject	treatment	session	asymmetric_profit	role_choice	profit	totalprofit	type	partner1	partner2	totsecondsremained	tokenswinned	tokenswinnedpartner1	tokenswinnedpartner2	tokensrequest1	tokensrequest2	tokensrequested	tokensspent	pun_given	tokensoffered	tokensoffered1	tokensoffered2	pun_rec	gender	age	faculty	happiness	giult	shame	surprise	envy	anger	sadness	irritation	pride	gratitude	admiration	fear	blame	disappointment	grief	indignation	fair_request	risk_aversion	amb_aversion	role_pref
1	1	1	1	0	0	78	78	2	17	0	38	118	0	0	0	0	90	0	0	40	0	0	0	0	23	1	3	1	1	5	1	1	1	1	6	6	6	1	1	1	1	1	0	60	40
2	1	1	1	0	0	101	179	2	17	0	41	121	0	0	0	0	70	0	0	20	0	0	0	0	23	1	3	1	1	5	1	1	1	1	6	6	6	1	1	1	1	1	0	60	40
3	1	1	1	0	0	121	300	2	17	0	21	141	0	0	0	0	90	0	0	20	0	0	0	0	23	1	3	1	1	5	1	1	1	1	6	6	6	1	1	1	1	1	0	60	40
4	1	1	1	0	0	35	335	2	17	0	35	35	0	0	0	0	15	0	0	0	0	0	0	0	23	1	3	1	1	5	1	1	1	1	6	6	6	1	1	1	1	1	0	60	40
5	1	1	1	0	0	103	438	2	17	0	23	103	0	0	0	0	37	0	0	0	0	0	0	0	23	1	3	1	1	5	1	1	1	1	6	6	6	1	1	1	1	1	0	60	40
6	1	1	1	0	0	111	549	2	17	0	41	121	0	0	0	0	30	0	0	10	0	0	0	0	23	1	3	1	1	5	1	1	1	1	6	6	6	1	1	1	1	1	0	60	40
7	1	1	1	0	0	135	684	2	17	0	25	145	0	0	0	0	37	0	0	10	0	0	0	0	23	1	3	1	1	5	1	1	1	1	6	6	6	1	1	1	1	1	0	60	40
8	1	1	1	0	0	114	798	2	17	0	34	114	0	0	0	0	14	0	0	0	0	0	0	0	23	1	3	1	1	5	1	1	1	1	6	6	6	1	1	1	1	1	0	60	40
9	1	1	1	0	0	102	900	2	17	0	31	111	0	0	0	0	9	0	0	9	0	0	0	0	23	1	3	1	1	5	1	1	1	1	6	6	6	1	1	1	1	1	0	60	40
10	1	1	1	0	0	114	1014	2	17	0	34	114	0	0	0	0	14	0	0	0	0	0	1	0	23	1	3	1	1	5	1	1	1	1	6	6	6	1	1	1	1	1	0	60	40
1	2	1	1	0	0	76	76	2	13	0	36	76	0	0	0	0	50	0	0	0	0	0	0	1	25	0	5	1	4	7	1	1	5	1	7	7	7	5	1	1	1	1	100	80	40
2	2	1	1	0	0	104	180	2	13	0	28	108	0	0	0	0	78	0	0	4	0	0	0	1	25	0	5	1	4	7	1	1	5	1	7	7	7	5	1	1	1	1	100	80	40
3	2	1	1	0	0	50	230	2	13	0	18	58	0	0	0	0	50	0	0	8	0	0	1	1	25	0	5	1	4	7	1	1	5	1	7	7	7	5	1	1	1	1	100	80	40
4	2	1	1	0	0	20	250	2	13	0	26	26	0	0	0	0	10	0	0	6	0	0	0	1	25	0	5	1	4	7	1	1	5	1	7	7	7	5	1	1	1	1	100	80	40
5	2	1	1	0	0	120	370	2	13	0	42	122	0	0	0	0	60	0	0	2	0	0	0	1	25	0	5	1	4	7	1	1	5	1	7	7	7	5	1	1	1	1	100	80	40
6	2	1	1	0	0	130	500	2	13	0	53	133	0	0	0	0	89	0	0	3	0	0	0	1	25	0	5	1	4	7	1	1	5	1	7	7	7	5	1	1	1	1	100	80	40
7	2	1	1	0	0	75	575	2	13	0	35	75	0	0	0	0	56	0	0	0	0	0	0	1	25	0	5	1	4	7	1	1	5	1	7	7	7	5	1	1	1	1	100	80	40
8	2	1	1	0	0	107	682	2	13	0	27	107	0	0	0	0	50	0	0	0	0	0	0	1	25	0	5	1	4	7	1	1	5	1	7	7	7	5	1	1	1	1	100	80	40
9	2	1	1	0	0	78	760	2	13	0	38	78	0	0	0	0	45	0	0	0	0	0	0	1	25	0	5	1	4	7	1	1	5	1	7	7	7	5	1	1	1	1	100	80	40
10	2	1	1	0	0	124	884	2	13	0	44	124	0	0	0	0	100	0	0	0	0	0	0	1	25	0	5	1	4	7	1	1	5	1	7	7	7	5	1	1	1	1	100	80	40
1	3	1	1	0	0	77	77	2	13	0	42	82	0	0	0	0	60	0	0	5	0	0	0	1	24	0	2	1	1	1	1	3	1	3	3	6	2	2	1	3	1	1	20	60	30
2	3	1	1	0	0	149	226	2	13	0	41	161	0	0	0	0	90	0	0	12	0	0	0	1	24	0	2	1	1	1	1	3	1	3	3	6	2	2	1	3	1	1	20	60	30
3	3	1	1	0	0	87	313	2	13	0	17	97	0	0	0	0	40	0	0	10	0	0	0	1	24	0	2	1	1	1	1	3	1	3	3	6	2	2	1	3	1	1	20	60	30
4	3	1	1	0	0	21	334	2	13	0	23	23	0	0	0	0	8	0	0	2	0	0	1	1	24	0	2	1	1	1	1	3	1	3	3	6	2	2	1	3	1	1	20	60	30
5	3	1	1	0	0	143	477	2	13	0	34	154	0	0	0	0	70	0	0	11	0	0	0	1	24	0	2	1	1	1	1	3	1	3	3	6	2	2	1	3	1	1	20	60	30
6	3	1	1	0	0	170	647	2	13	0	57	177	0	0	0	0	90	0	0	7	0	0	0	1	24	0	2	1	1	1	1	3	1	3	3	6	2	2	1	3	1	1	20	60	30
7	3	1	1	0	0	123	770	2	13	0	49	129	0	0	0	0	70	0	0	6	0	0	0	1	24	0	2	1	1	1	1	3	1	3	3	6	2	2	1	3	1	1	20	60	30
8	3	1	1	0	0	156	926	2	13	0	46	166	0	0	0	0	80	0	0	10	0	0	0	1	24	0	2	1	1	1	1	3	1	3	3	6	2	2	1	3	1	1	20	60	30
9	3	1	1	0	0	122	1048	2	13	0	46	126	0	0	0	0	80	0	0	4	0	0	0	1	24	0	2	1	1	1	1	3	1	3	3	6	2	2	1	3	1	1	20	60	30
10	3	1	1	0	0	122	1170	2	13	0	42	122	0	0	0	0	80	0	0	0	0	0	0	1	24	0	2	1	1	1	1	3	1	3	3	6	2	2	1	3	1	1	20	60	30
1	4	1	1	0	0	95	95	1	11	22	43	83	102	117	30	40	0	20	2	0	12	20	0	0	20	1	2	3	1	5	1	1	1	5	4	4	2	1	1	6	3	2	30	50	30
2	4	1	1	0	0	181	276	1	11	22	56	176	106	69	30	5	0	10	1	0	10	5	0	0	20	1	2	3	1	5	1	1	1	5	4	4	2	1	1	6	3	2	30	50	30
3	4	1	1	0	0	162	438	1	11	22	29	149	46	47	10	10	0	0	0	0	5	8	0	0	20	1	2	3	1	5	1	1	1	5	4	4	2	1	1	6	3	2	30	50	30
4	4	1	1	0	0	35	473	1	11	22	35	35	77	31	15	5	0	10	1	0	5	5	0	0	20	1	2	3	1	5	1	1	1	5	4	4	2	1	1	6	3	2	30	50	30
5	4	1	1	0	0	90	563	1	11	22	18	98	93	109	20	30	0	20	2	0	12	0	0	0	20	1	2	3	1	5	1	1	1	5	4	4	2	1	1	6	3	2	30	50	30
6	4	1	1	0	0	81	644	1	11	22	44	84	117	8	20	5	0	10	1	0	7	0	0	0	20	1	2	3	1	5	1	1	1	5	4	4	2	1	1	6	3	2	30	50	30
7	4	1	1	0	0	100	744	1	11	22	48	128	67	105	10	40	0	30	3	0	2	0	0	0	20	1	2	3	1	5	1	1	1	5	4	4	2	1	1	6	3	2	30	50	30
8	4	1	1	0	0	124	868	1	11	22	31	151	158	0	50	0	0	30	3	0	3	0	0	0	20	1	2	3	1	5	1	1	1	5	4	4	2	1	1	6	3	2	30	50	30
9	4	1	1	0	0	76	944	1	11	22	36	76	0	7	0	0	0	0	0	0	0	0	0	0	20	1	2	3	1	5	1	1	1	5	4	4	2	1	1	6	3	2	30	50	30
10	4	1	1	0	0	108	1052	1	11	22	40	80	158	115	50	20	0	0	0	0	8	20	0	0	20	1	2	3	1	5	1	1	1	5	4	4	2	1	1	6	3	2	30	50	30
1	5	1	1	0	0	120	120	2	23	0	51	131	0	0	0	0	30	0	0	11	0	0	0	1	26	1	4	1	2	4	1	1	1	2	5	2	1	1	3	3	3	2	30	20	30
2	5	1	1	0	0	160	280	2	23	0	48	168	0	0	0	0	30	0	0	8	0	0	0	1	26	1	4	1	2	4	1	1	1	2	5	2	1	1	3	3	3	2	30	20	30
3	5	1	1	0	0	10	290	2	23	0	13	13	0	0	0	0	10	0	0	3	0	0	1	1	26	1	4	1	2	4	1	1	1	2	5	2	1	1	3	3	3	2	30	20	30
4	5	1	1	0	0	20	310	2	23	0	30	30	0	0	0	0	15	0	0	10	0	0	1	1	26	1	4	1	2	4	1	1	1	2	5	2	1	1	3	3	3	2	30	20	30
5	5	1	1	0	0	90	400	2	23	0	25	105	0	0	0	0	25	0	0	15	0	0	0	1	26	1	4	1	2	4	1	1	1	2	5	2	1	1	3	3	3	2	30	20	30
6	5	1	1	0	0	150	550	2	23	0	37	157	0	0	0	0	30	0	0	7	0	0	0	1	26	1	4	1	2	4	1	1	1	2	5	2	1	1	3	3	3	2	30	20	30
7	5	1	1	0	0	50	600	2	23	0	26	66	0	0	0	0	26	0	0	16	0	0	1	1	26	1	4	1	2	4	1	1	1	2	5	2	1	1	3	3	3	2	30	20	30
8	5	1	1	0	0	90	690	2	23	0	20	100	0	0	0	0	15	0	0	10	0	0	1	1	26	1	4	1	2	4	1	1	1	2	5	2	1	1	3	3	3	2	30	20	30
9	5	1	1	0	0	110	800	2	23	0	48	128	0	0	0	0	30	0	0	18	0	0	0	1	26	1	4	1	2	4	1	1	1	2	5	2	1	1	3	3	3	2	30	20	30
10	5	1	1	0	0	120	920	2	23	0	52	132	0	0	0	0	30	0	0	12	0	0	0	1	26	1	4	1	2	4	1	1	1	2	5	2	1	1	3	3	3	2	30	20	30
1	6	1	1	0	0	130	130	2	17	0	60	140	0	0	0	0	90	0	0	10	0	0	0	1	24	0	2	1	1	3	1	1	1	1	2	1	1	1	1	2	1	1	20	25	15
2	6	1	1	0	0	62	192	2	17	0	42	82	0	0	0	0	22	0	0	20	0	0	1	1	24	0	2	1	1	3	1	1	1	1	2	1	1	1	1	2	1	1	20	25	15
3	6	1	1	0	0	106	298	2	17	0	47	127	0	0	0	0	50	0	0	21	0	0	0	1	24	0	2	1	1	3	1	1	1	1	2	1	1	1	1	2	1	1	20	25	15
4	6	1	1	0	0	69	367	2	17	0	44	84	0	0	0	0	30	0	0	15	0	0	0	1	24	0	2	1	1	3	1	1	1	1	2	1	1	1	1	2	1	1	20	25	15
5	6	1	1	0	0	105	472	2	17	0	40	120	0	0	0	0	27	0	0	15	0	0	0	1	24	0	2	1	1	3	1	1	1	1	2	1	1	1	1	2	1	1	20	25	15
6	6	1	1	0	0	117	589	2	17	0	54	134	0	0	0	0	34	0	0	17	0	0	0	1	24	0	2	1	1	3	1	1	1	1	2	1	1	1	1	2	1	1	20	25	15
7	6	1	1	0	0	118	707	2	17	0	56	136	0	0	0	0	26	0	0	18	0	0	0	1	24	0	2	1	1	3	1	1	1	1	2	1	1	1	1	2	1	1	20	25	15
8	6	1	1	0	0	120	827	2	17	0	55	135	0	0	0	0	30	0	0	15	0	0	0	1	24	0	2	1	1	3	1	1	1	1	2	1	1	1	1	2	1	1	20	25	15
9	6	1	1	0	0	118	945	2	17	0	56	136	0	0	0	0	38	0	0	18	0	0	0	1	24	0	2	1	1	3	1	1	1	1	2	1	1	1	1	2	1	1	20	25	15
10	6	1	1	0	0	130	1075	2	17	0	50	130	0	0	0	0	24	0	0	0	0	0	0	1	24	0	2	1	1	3	1	1	1	1	2	1	1	1	1	2	1	1	20	25	15
1	7	1	1	0	0	57	57	2	15	0	47	87	0	0	0	0	40	0	0	30	0	0	0	0	21	1	6	1	1	1	1	1	1	1	1	4	1	1	4	1	1	1	30	40	30
2	7	1	1	0	0	126	183	2	15	0	56	176	0	0	0	0	70	0	0	50	0	0	0	0	21	1	6	1	1	1	1	1	1	1	1	4	1	1	4	1	1	1	30	40	30
3	7	1	1	0	0	110	293	2	15	0	30	150	0	0	0	0	50	0	0	40	0	0	0	0	21	1	6	1	1	1	1	1	1	1	1	4	1	1	4	1	1	1	30	40	30
4	7	1	1	0	0	57	350	2	15	0	42	82	0	0	0	0	40	0	0	25	0	0	0	0	21	1	6	1	1	1	1	1	1	1	1	4	1	1	4	1	1	1	30	40	30
5	7	1	1	0	0	50	400	2	15	0	25	65	0	0	0	0	25	0	0	15	0	0	1	0	21	1	6	1	1	1	1	1	1	1	1	4	1	1	4	1	1	1	30	40	30
6	7	1	1	0	0	100	500	2	15	0	48	128	0	0	0	0	50	0	0	28	0	0	0	0	21	1	6	1	1	1	1	1	1	1	1	4	1	1	4	1	1	1	30	40	30
7	7	1	1	0	0	27	527	2	15	0	27	27	0	0	0	0	10	0	0	0	0	0	1	0	21	1	6	1	1	1	1	1	1	1	1	4	1	1	4	1	1	1	30	40	30
8	7	1	1	0	0	123	650	2	15	0	36	156	0	0	0	0	50	0	0	33	0	0	0	0	21	1	6	1	1	1	1	1	1	1	1	4	1	1	4	1	1	1	30	40	30
9	7	1	1	0	0	25	675	2	15	0	30	30	0	0	0	0	10	0	0	5	0	0	0	0	21	1	6	1	1	1	1	1	1	1	1	4	1	1	4	1	1	1	30	40	30
10	7	1	1	0	0	75	750	2	15	0	39	79	0	0	0	0	20	0	0	4	0	0	0	0	21	1	6	1	1	1	1	1	1	1	1	4	1	1	4	1	1	1	30	40	30
1	8	1	1	0	0	105	105	1	18	19	37	117	74	86	14	16	0	20	2	0	0	8	0	1	21	0	6	1	1	1	2	4	1	6	1	3	1	1	1	1	1	5	30	40	20
2	8	1	1	0	0	122	227	1	18	19	57	137	113	115	20	20	0	30	3	0	0	15	0	1	21	0	6	1	1	1	2	4	1	6	1	3	1	1	1	1	1	5	30	40	20
3	8	1	1	0	0	83	310	1	18	19	20	60	0	145	0	35	0	0	0	0	0	23	0	1	21	0	6	1	1	1	2	4	1	6	1	3	1	1	1	1	1	5	30	40	20
4	8	1	1	0	0	60	370	1	18	19	32	72	116	30	25	8	0	20	2	0	3	5	0	1	21	0	6	1	1	1	2	4	1	6	1	3	1	1	1	1	1	5	30	40	20
5	8	1	1	0	0	128	498	1	18	19	30	110	0	145	0	45	0	10	1	0	0	28	0	1	21	0	6	1	1	1	2	4	1	6	1	3	1	1	1	1	1	5	30	40	20
6	8	1	1	0	0	120	618	1	18	19	44	124	134	101	30	21	0	20	2	0	0	16	0	1	21	0	6	1	1	1	2	4	1	6	1	3	1	1	1	1	1	5	30	40	20
7	8	1	1	0	0	130	748	1	18	19	30	110	49	129	9	40	0	10	1	0	0	30	0	1	21	0	6	1	1	1	2	4	1	6	1	3	1	1	1	1	1	5	30	40	20
8	8	1	1	0	0	136	884	1	18	19	37	157	102	73	30	9	0	30	3	0	0	9	0	1	21	0	6	1	1	1	2	4	1	6	1	3	1	1	1	1	1	5	30	40	20
9	8	1	1	0	0	119	1003	1	18	19	31	111	0	155	0	45	0	30	3	0	0	38	0	1	21	0	6	1	1	1	2	4	1	6	1	3	1	1	1	1	1	5	30	40	20
10	8	1	1	0	0	78	1081	1	18	19	38	78	0	121	0	20	0	0	0	0	0	0	1	1	21	0	6	1	1	1	2	4	1	6	1	3	1	1	1	1	1	5	30	40	20
1	9	1	1	0	0	50	50	2	21	0	34	74	0	0	0	0	50	0	0	24	0	0	0	0	24	0	3	1	1	5	1	1	1	1	1	4	4	1	1	1	1	1	50	50	50
2	9	1	1	0	0	65	115	2	21	0	35	115	0	0	0	0	50	0	0	50	0	0	1	0	24	0	3	1	1	5	1	1	1	1	1	4	4	1	1	1	1	1	50	50	50
3	9	1	1	0	0	75	190	2	21	0	19	99	0	0	0	0	50	0	0	24	0	0	0	0	24	0	3	1	1	5	1	1	1	1	1	4	4	1	1	1	1	1	50	50	50
4	9	1	1	0	0	90	280	2	21	0	29	109	0	0	0	0	40	0	0	19	0	0	0	0	24	0	3	1	1	5	1	1	1	1	1	4	4	1	1	1	1	1	50	50	50
5	9	1	1	0	0	50	330	2	21	0	19	59	0	0	0	0	15	0	0	9	0	0	0	0	24	0	3	1	1	5	1	1	1	1	1	4	4	1	1	1	1	1	50	50	50
6	9	1	1	0	0	130	460	2	21	0	31	151	0	0	0	0	31	0	0	21	0	0	0	0	24	0	3	1	1	5	1	1	1	1	1	4	4	1	1	1	1	1	50	50	50
7	9	1	1	0	0	65	525	2	21	0	39	79	0	0	0	0	25	0	0	14	0	0	0	0	24	0	3	1	1	5	1	1	1	1	1	4	4	1	1	1	1	1	50	50	50
8	9	1	1	0	0	135	660	2	21	0	39	159	0	0	0	0	41	0	0	24	0	0	0	0	24	0	3	1	1	5	1	1	1	1	1	4	4	1	1	1	1	1	50	50	50
9	9	1	1	0	0	66	726	2	21	0	36	76	0	0	0	0	20	0	0	10	0	0	0	0	24	0	3	1	1	5	1	1	1	1	1	4	4	1	1	1	1	1	50	50	50
10	9	1	1	0	0	124	850	2	21	0	49	129	0	0	0	0	45	0	0	5	0	0	0	0	24	0	3	1	1	5	1	1	1	1	1	4	4	1	1	1	1	1	50	50	50
1	10	1	1	0	0	57	57	2	23	0	20	60	0	0	0	0	5	0	0	3	0	0	0	1	25	0	1	5	7	5	1	4	7	7	1	1	1	1	1	1	1	1	10	100	50
2	10	1	1	0	0	64	121	2	23	0	29	69	0	0	0	0	10	0	0	5	0	0	0	1	25	0	1	5	7	5	1	4	7	7	1	1	1	1	1	1	1	1	10	100	50
3	10	1	1	0	0	4	125	2	23	0	4	4	0	0	0	0	4	0	0	0	0	0	2	1	25	0	1	5	7	5	1	4	7	7	1	1	1	1	1	1	1	1	10	100	50
4	10	1	1	0	0	135	260	2	23	0	31	151	0	0	0	0	30	0	0	16	0	0	0	1	25	0	1	5	7	5	1	4	7	7	1	1	1	1	1	1	1	1	10	100	50
5	10	1	1	0	0	8	268	2	23	0	10	10	0	0	0	0	3	0	0	2	0	0	0	1	25	0	1	5	7	5	1	4	7	7	1	1	1	1	1	1	1	1	10	100	50
6	10	1	1	0	0	112	380	2	23	0	34	114	0	0	0	0	14	0	0	2	0	0	0	1	25	0	1	5	7	5	1	4	7	7	1	1	1	1	1	1	1	1	10	100	50
7	10	1	1	0	0	50	430	2	23	0	29	69	0	0	0	0	29	0	0	19	0	0	1	1	25	0	1	5	7	5	1	4	7	7	1	1	1	1	1	1	1	1	10	100	50
8	10	1	1	0	0	150	580	2	23	0	40	160	0	0	0	0	40	0	0	10	0	0	0	1	25	0	1	5	7	5	1	4	7	7	1	1	1	1	1	1	1	1	10	100	50
9	10	1	1	0	0	60	640	2	23	0	25	65	0	0	0	0	20	0	0	5	0	0	1	1	25	0	1	5	7	5	1	4	7	7	1	1	1	1	1	1	1	1	10	100	50
10	10	1	1	0	0	110	750	2	23	0	47	127	0	0	0	0	25	0	0	17	0	0	0	1	25	0	1	5	7	5	1	4	7	7	1	1	1	1	1	1	1	1	10	100	50
1	11	1	1	0	0	90	90	2	4	0	22	102	0	0	0	0	30	0	0	12	0	0	0	0	23	0	1	2	1	3	4	3	1	2	5	1	1	1	5	5	1	4	7	75	35
2	11	1	1	0	0	96	186	2	4	0	26	106	0	0	0	0	30	0	0	10	0	0	1	0	23	0	1	2	1	3	4	3	1	2	5	1	1	1	5	5	1	4	7	75	35
3	11	1	1	0	0	41	227	2	4	0	6	46	0	0	0	0	10	0	0	5	0	0	1	0	23	0	1	2	1	3	4	3	1	2	5	1	1	1	5	5	1	4	7	75	35
4	11	1	1	0	0	72	299	2	4	0	37	77	0	0	0	0	15	0	0	5	0	0	0	0	23	0	1	2	1	3	4	3	1	2	5	1	1	1	5	5	1	4	7	75	35
5	11	1	1	0	0	81	380	2	4	0	13	93	0	0	0	0	20	0	0	12	0	0	1	0	23	0	1	2	1	3	4	3	1	2	5	1	1	1	5	5	1	4	7	75	35
6	11	1	1	0	0	110	490	2	4	0	37	117	0	0	0	0	20	0	0	7	0	0	0	0	23	0	1	2	1	3	4	3	1	2	5	1	1	1	5	5	1	4	7	75	35
7	11	1	1	0	0	65	555	2	4	0	27	67	0	0	0	0	10	0	0	2	0	0	1	0	23	0	1	2	1	3	4	3	1	2	5	1	1	1	5	5	1	4	7	75	35
8	11	1	1	0	0	155	710	2	4	0	38	158	0	0	0	0	50	0	0	3	0	0	0	0	23	0	1	2	1	3	4	3	1	2	5	1	1	1	5	5	1	4	7	75	35
9	11	1	1	0	0	0	710	2	4	0	0	0	0	0	0	0	0	0	0	0	0	0	3	0	23	0	1	2	1	3	4	3	1	2	5	1	1	1	5	5	1	4	7	75	35
10	11	1	1	0	0	150	860	2	4	0	38	158	0	0	0	0	50	0	0	8	0	0	0	0	23	0	1	2	1	3	4	3	1	2	5	1	1	1	5	5	1	4	7	75	35
1	12	1	1	0	0	73	73	2	24	0	48	88	0	0	0	0	40	0	0	15	0	0	0	1	23	1	4	1	1	3	1	5	1	5	4	1	1	3	3	5	1	1	25	25	10
2	12	1	1	0	0	60	133	2	24	0	40	80	0	0	0	0	25	0	0	20	0	0	1	1	23	1	4	1	1	3	1	5	1	5	4	1	1	3	3	5	1	1	25	25	10
3	12	1	1	0	0	71	204	2	24	0	16	96	0	0	0	0	35	0	0	25	0	0	1	1	23	1	4	1	1	3	1	5	1	5	4	1	1	3	3	5	1	1	25	25	10
4	12	1	1	0	0	44	248	2	24	0	29	69	0	0	0	0	25	0	0	25	0	0	1	1	23	1	4	1	1	3	1	5	1	5	4	1	1	3	3	5	1	1	25	25	10
5	12	1	1	0	0	45	293	2	24	0	5	45	0	0	0	0	15	0	0	0	0	0	2	1	23	1	4	1	1	3	1	5	1	5	4	1	1	3	3	5	1	1	25	25	10
6	12	1	1	0	0	37	330	2	24	0	22	62	0	0	0	0	25	0	0	25	0	0	1	1	23	1	4	1	1	3	1	5	1	5	4	1	1	3	3	5	1	1	25	25	10
7	12	1	1	0	0	12	342	2	24	0	12	12	0	0	0	0	5	0	0	0	0	0	2	1	23	1	4	1	1	3	1	5	1	5	4	1	1	3	3	5	1	1	25	25	10
8	12	1	1	0	0	152	494	2	24	0	32	152	0	0	0	0	34	0	0	0	0	0	0	1	23	1	4	1	1	3	1	5	1	5	4	1	1	3	3	5	1	1	25	25	10
9	12	1	1	0	0	28	522	2	24	0	28	28	0	0	0	0	25	0	0	0	0	0	0	1	23	1	4	1	1	3	1	5	1	5	4	1	1	3	3	5	1	1	25	25	10
10	12	1	1	0	0	125	647	2	24	0	45	125	0	0	0	0	5	0	0	0	0	0	1	1	23	1	4	1	1	3	1	5	1	5	4	1	1	3	3	5	1	1	25	25	10
1	13	1	1	0	0	127	127	1	2	3	42	122	76	82	50	60	0	0	0	0	0	5	0	0	48	2	1	1	1	1	1	3	1	4	1	6	7	1	1	1	3	1	50	70	50
2	13	1	1	0	0	128	255	1	2	3	32	112	108	161	78	90	0	0	0	0	4	12	0	0	48	2	1	1	1	1	1	3	1	4	1	6	7	1	1	1	3	1	50	70	50
3	13	1	1	0	0	121	376	1	2	3	23	103	58	97	50	40	0	0	0	0	8	10	0	0	48	2	1	1	1	1	1	3	1	4	1	6	7	1	1	1	3	1	50	70	50
4	13	1	1	0	0	87	463	1	2	3	39	79	26	23	10	8	0	0	0	0	6	2	0	0	48	2	1	1	1	1	1	3	1	4	1	6	7	1	1	1	3	1	50	70	50
5	13	1	1	0	0	81	544	1	2	3	28	68	122	154	60	70	0	0	0	0	2	11	0	0	48	2	1	1	1	1	1	3	1	4	1	6	7	1	1	1	3	1	50	70	50
6	13	1	1	0	0	133	677	1	2	3	43	123	133	177	89	90	0	0	0	0	3	7	0	0	48	2	1	1	1	1	1	3	1	4	1	6	7	1	1	1	3	1	50	70	50
7	13	1	1	0	0	82	759	1	2	3	36	76	75	129	56	70	0	0	0	0	0	6	0	0	48	2	1	1	1	1	1	3	1	4	1	6	7	1	1	1	3	1	50	70	50
8	13	1	1	0	0	164	923	1	2	3	34	154	107	166	50	80	0	0	0	0	0	10	0	0	48	2	1	1	1	1	1	3	1	4	1	6	7	1	1	1	3	1	50	70	50
9	13	1	1	0	0	81	1004	1	2	3	37	77	78	126	45	80	0	0	0	0	0	4	0	0	48	2	1	1	1	1	1	3	1	4	1	6	7	1	1	1	3	1	50	70	50
10	13	1	1	0	0	122	1126	1	2	3	42	122	124	122	100	80	0	0	0	0	0	0	0	0	48	2	1	1	1	1	1	3	1	4	1	6	7	1	1	1	3	1	50	70	50
1	14	1	1	0	0	64	64	2	24	0	34	74	0	0	0	0	30	0	0	10	0	0	0	1	24	1	3	1	3	3	2	3	1	1	5	5	2	1	4	5	4	1	10	35	10
2	14	1	1	0	0	126	190	2	24	0	53	133	0	0	0	0	15	0	0	7	0	0	0	1	24	1	3	1	3	3	2	3	1	1	5	5	2	1	4	5	4	1	10	35	10
3	14	1	1	0	0	25	215	2	24	0	0	40	0	0	0	0	15	0	0	15	0	0	1	1	24	1	3	1	3	3	2	3	1	1	5	5	2	1	4	5	4	1	10	35	10
4	14	1	1	0	0	18	233	2	24	0	18	18	0	0	0	0	12	0	0	0	0	0	2	1	24	1	3	1	3	3	2	3	1	1	5	5	2	1	4	5	4	1	10	35	10
5	14	1	1	0	0	149	382	2	24	0	29	149	0	0	0	0	20	0	0	0	0	0	0	1	24	1	3	1	3	3	2	3	1	1	5	5	2	1	4	5	4	1	10	35	10
6	14	1	1	0	0	56	438	2	24	0	21	61	0	0	0	0	25	0	0	5	0	0	1	1	24	1	3	1	3	3	2	3	1	1	5	5	2	1	4	5	4	1	10	35	10
7	14	1	1	0	0	105	543	2	24	0	25	105	0	0	0	0	34	0	0	0	0	0	0	1	24	1	3	1	3	3	2	3	1	1	5	5	2	1	4	5	4	1	10	35	10
8	14	1	1	0	0	141	684	2	24	0	21	141	0	0	0	0	34	0	0	0	0	0	0	1	24	1	3	1	3	3	2	3	1	1	5	5	2	1	4	5	4	1	10	35	10
9	14	1	1	0	0	57	741	2	24	0	17	57	0	0	0	0	25	0	0	0	0	0	0	1	24	1	3	1	3	3	2	3	1	1	5	5	2	1	4	5	4	1	10	35	10
10	14	1	1	0	0	122	863	2	24	0	42	122	0	0	0	0	5	0	0	0	0	0	0	1	24	1	3	1	3	3	2	3	1	1	5	5	2	1	4	5	4	1	10	35	10
1	15	1	1	0	0	145	145	1	7	20	53	93	87	72	40	40	0	0	0	0	30	22	0	0	25	0	3	3	3	5	1	2	1	2	4	3	4	1	1	3	3	1	80	50	25
2	15	1	1	0	0	182	327	1	7	20	54	134	176	108	70	40	0	10	1	0	50	8	0	0	25	0	3	3	3	5	1	2	1	2	4	3	4	1	1	3	3	1	80	50	25
3	15	1	1	0	0	200	527	1	7	20	25	145	150	45	50	20	0	0	0	0	40	15	0	0	25	0	3	3	3	5	1	2	1	2	4	3	4	1	1	3	3	1	80	50	25
4	15	1	1	0	0	85	612	1	7	20	42	42	82	58	40	30	0	0	0	0	25	18	0	0	25	0	3	3	3	5	1	2	1	2	4	3	4	1	1	3	3	1	80	50	25
5	15	1	1	0	0	172	784	1	7	20	38	158	65	49	25	20	0	10	1	0	15	9	0	0	25	0	3	3	3	5	1	2	1	2	4	3	4	1	1	3	3	1	80	50	25
6	15	1	1	0	0	151	935	1	7	20	42	122	128	61	50	20	0	10	1	0	28	11	0	0	25	0	3	3	3	5	1	2	1	2	4	3	4	1	1	3	3	1	80	50	25
7	15	1	1	0	0	69	1004	1	7	20	26	66	27	93	10	40	0	0	0	0	0	3	0	0	25	0	3	3	3	5	1	2	1	2	4	3	4	1	1	3	3	1	80	50	25
8	15	1	1	0	0	136	1140	1	7	20	23	103	156	59	50	0	0	0	0	0	33	0	0	0	25	0	3	3	3	5	1	2	1	2	4	3	4	1	1	3	3	1	80	50	25
9	15	1	1	0	0	114	1254	1	7	20	25	105	30	45	10	12	0	0	0	0	5	4	0	0	25	0	3	3	3	5	1	2	1	2	4	3	4	1	1	3	3	1	80	50	25
10	15	1	1	0	0	137	1391	1	7	20	37	117	79	76	20	20	0	0	0	0	4	16	0	0	25	0	3	3	3	5	1	2	1	2	4	3	4	1	1	3	3	1	80	50	25
1	16	1	1	0	0	74	74	2	21	0	37	77	0	0	0	0	50	0	0	3	0	0	0	0	24	0	1	1	1	7	1	1	1	1	1	1	1	1	1	1	1	1	1	50	10
2	16	1	1	0	0	31	105	2	21	0	31	31	0	0	0	0	10	0	0	0	0	0	1	0	24	0	1	1	1	7	1	1	1	1	1	1	1	1	1	1	1	1	1	50	10
3	16	1	1	0	0	87	192	2	21	0	8	88	0	0	0	0	30	0	0	1	0	0	1	0	24	0	1	1	1	7	1	1	1	1	1	1	1	1	1	1	1	1	1	50	10
4	16	1	1	0	0	112	304	2	21	0	34	114	0	0	0	0	40	0	0	2	0	0	0	0	24	0	1	1	1	7	1	1	1	1	1	1	1	1	1	1	1	1	1	50	10
5	16	1	1	0	0	60	364	2	21	0	20	60	0	0	0	0	10	0	0	0	0	0	1	0	24	0	1	1	1	7	1	1	1	1	1	1	1	1	1	1	1	1	1	50	10
6	16	1	1	0	0	134	498	2	21	0	55	135	0	0	0	0	23	0	0	1	0	0	0	0	24	0	1	1	1	7	1	1	1	1	1	1	1	1	1	1	1	1	1	50	10
7	16	1	1	0	0	123	621	2	21	0	44	124	0	0	0	0	21	0	0	1	0	0	0	0	24	0	1	1	1	7	1	1	1	1	1	1	1	1	1	1	1	1	1	50	10
8	16	1	1	0	0	118	739	2	21	0	39	119	0	0	0	0	11	0	0	1	0	0	0	0	24	0	1	1	1	7	1	1	1	1	1	1	1	1	1	1	1	1	1	50	10
9	16	1	1	0	0	118	857	2	21	0	38	118	0	0	0	0	1	0	0	0	0	0	0	0	24	0	1	1	1	7	1	1	1	1	1	1	1	1	1	1	1	1	1	50	10
10	16	1	1	0	0	123	980	2	21	0	46	126	0	0	0	0	10	0	0	3	0	0	0	0	24	0	1	1	1	7	1	1	1	1	1	1	1	1	1	1	1	1	1	50	10
1	17	1	1	0	0	156	156	1	1	6	36	116	118	140	90	90	0	10	1	0	40	10	0	0	19	1	4	1	1	7	1	2	1	5	1	3	3	2	1	4	1	2	20	50	10
2	17	1	1	0	0	208	364	1	1	6	48	168	121	82	70	22	0	0	0	0	20	20	0	0	19	1	4	1	1	7	1	2	1	5	1	3	3	2	1	4	1	2	20	50	10
3	17	1	1	0	0	191	555	1	1	6	30	150	141	127	90	50	0	0	0	0	20	21	0	0	19	1	4	1	1	7	1	2	1	5	1	3	3	2	1	4	1	2	20	50	10
4	17	1	1	0	0	138	693	1	1	6	43	123	35	84	15	30	0	0	0	0	0	15	0	0	19	1	4	1	1	7	1	2	1	5	1	3	3	2	1	4	1	2	20	50	10
5	17	1	1	0	0	136	829	1	1	6	41	121	103	120	37	27	0	0	0	0	0	15	0	0	19	1	4	1	1	7	1	2	1	5	1	3	3	2	1	4	1	2	20	50	10
6	17	1	1	0	0	156	985	1	1	6	49	129	121	134	30	34	0	0	0	0	10	17	0	0	19	1	4	1	1	7	1	2	1	5	1	3	3	2	1	4	1	2	20	50	10
7	17	1	1	0	0	152	1137	1	1	6	44	124	145	136	37	26	0	0	0	0	10	18	0	0	19	1	4	1	1	7	1	2	1	5	1	3	3	2	1	4	1	2	20	50	10
8	17	1	1	0	0	136	1273	1	1	6	41	121	114	135	14	30	0	0	0	0	0	15	0	0	19	1	4	1	1	7	1	2	1	5	1	3	3	2	1	4	1	2	20	50	10
9	17	1	1	0	0	113	1386	1	1	6	46	86	111	136	9	38	0	0	0	0	9	18	0	0	19	1	4	1	1	7	1	2	1	5	1	3	3	2	1	4	1	2	20	50	10
10	17	1	1	0	0	120	1506	1	1	6	40	120	114	130	14	24	0	0	0	0	0	0	0	0	19	1	4	1	1	7	1	2	1	5	1	3	3	2	1	4	1	2	20	50	10
1	18	1	1	0	0	74	74	2	8	0	34	74	0	0	0	0	14	0	0	0	0	0	0	0	23	0	2	1	2	2	1	1	1	2	1	1	1	2	1	4	1	1	60	50	25
2	18	1	1	0	0	113	187	2	8	0	33	113	0	0	0	0	20	0	0	0	0	0	1	0	23	0	2	1	2	2	1	1	1	2	1	1	1	2	1	4	1	1	60	50	25
3	18	1	1	0	0	0	187	2	8	0	0	0	0	0	0	0	0	0	0	0	0	0	3	0	23	0	2	1	2	2	1	1	1	2	1	1	1	2	1	4	1	1	60	50	25
4	18	1	1	0	0	113	300	2	8	0	36	116	0	0	0	0	25	0	0	3	0	0	0	0	23	0	2	1	2	2	1	1	1	2	1	1	1	2	1	4	1	1	60	50	25
5	18	1	1	0	0	0	300	2	8	0	0	0	0	0	0	0	0	0	0	0	0	0	3	0	23	0	2	1	2	2	1	1	1	2	1	1	1	2	1	4	1	1	60	50	25
6	18	1	1	0	0	134	434	2	8	0	54	134	0	0	0	0	30	0	0	0	0	0	0	0	23	0	2	1	2	2	1	1	1	2	1	1	1	2	1	4	1	1	60	50	25
7	18	1	1	0	0	49	483	2	8	0	9	49	0	0	0	0	9	0	0	0	0	0	2	0	23	0	2	1	2	2	1	1	1	2	1	1	1	2	1	4	1	1	60	50	25
8	18	1	1	0	0	102	585	2	8	0	22	102	0	0	0	0	30	0	0	0	0	0	1	0	23	0	2	1	2	2	1	1	1	2	1	1	1	2	1	4	1	1	60	50	25
9	18	1	1	0	0	0	585	2	8	0	0	0	0	0	0	0	0	0	0	0	0	0	3	0	23	0	2	1	2	2	1	1	1	2	1	1	1	2	1	4	1	1	60	50	25
10	18	1	1	0	0	0	585	2	8	0	0	0	0	0	0	0	0	0	0	0	0	0	3	0	23	0	2	1	2	2	1	1	1	2	1	1	1	2	1	4	1	1	60	50	25
1	19	1	1	0	0	78	78	2	8	0	46	86	0	0	0	0	16	0	0	8	0	0	0	1	19	0	5	1	1	5	2	3	1	4	5	4	4	4	2	4	3	3	20	60	40
2	19	1	1	0	0	100	178	2	8	0	35	115	0	0	0	0	20	0	0	15	0	0	1	1	19	0	5	1	1	5	2	3	1	4	5	4	4	4	2	4	3	3	20	60	40
3	19	1	1	0	0	122	300	2	8	0	25	145	0	0	0	0	35	0	0	23	0	0	0	1	19	0	5	1	1	5	2	3	1	4	5	4	4	4	2	4	3	3	20	60	40
4	19	1	1	0	0	25	325	2	8	0	30	30	0	0	0	0	8	0	0	5	0	0	0	1	19	0	5	1	1	5	2	3	1	4	5	4	4	4	2	4	3	3	20	60	40
5	19	1	1	0	0	117	442	2	8	0	25	145	0	0	0	0	45	0	0	28	0	0	0	1	19	0	5	1	1	5	2	3	1	4	5	4	4	4	2	4	3	3	20	60	40
6	19	1	1	0	0	85	527	2	8	0	21	101	0	0	0	0	21	0	0	16	0	0	1	1	19	0	5	1	1	5	2	3	1	4	5	4	4	4	2	4	3	3	20	60	40
7	19	1	1	0	0	99	626	2	8	0	49	129	0	0	0	0	40	0	0	30	0	0	0	1	19	0	5	1	1	5	2	3	1	4	5	4	4	4	2	4	3	3	20	60	40
8	19	1	1	0	0	64	690	2	8	0	33	73	0	0	0	0	9	0	0	9	0	0	0	1	19	0	5	1	1	5	2	3	1	4	5	4	4	4	2	4	3	3	20	60	40
9	19	1	1	0	0	117	807	2	8	0	35	155	0	0	0	0	45	0	0	38	0	0	0	1	19	0	5	1	1	5	2	3	1	4	5	4	4	4	2	4	3	3	20	60	40
10	19	1	1	0	0	121	928	2	8	0	41	121	0	0	0	0	20	0	0	0	0	0	1	1	19	0	5	1	1	5	2	3	1	4	5	4	4	4	2	4	3	3	20	60	40
1	20	1	1	0	0	50	50	2	15	0	32	72	0	0	0	0	40	0	0	22	0	0	0	0	19	0	3	5	5	6	4	6	5	7	7	5	3	3	2	3	6	4	20	40	10
2	20	1	1	0	0	100	150	2	15	0	28	108	0	0	0	0	40	0	0	8	0	0	0	0	19	0	3	5	5	6	4	6	5	7	7	5	3	3	2	3	6	4	20	40	10
3	20	1	1	0	0	30	180	2	15	0	5	45	0	0	0	0	20	0	0	15	0	0	1	0	19	0	3	5	5	6	4	6	5	7	7	5	3	3	2	3	6	4	20	40	10
4	20	1	1	0	0	40	220	2	15	0	18	58	0	0	0	0	30	0	0	18	0	0	1	0	19	0	3	5	5	6	4	6	5	7	7	5	3	3	2	3	6	4	20	40	10
5	20	1	1	0	0	40	260	2	15	0	9	49	0	0	0	0	20	0	0	9	0	0	0	0	19	0	3	5	5	6	4	6	5	7	7	5	3	3	2	3	6	4	20	40	10
6	20	1	1	0	0	50	310	2	15	0	21	61	0	0	0	0	20	0	0	11	0	0	1	0	19	0	3	5	5	6	4	6	5	7	7	5	3	3	2	3	6	4	20	40	10
7	20	1	1	0	0	90	400	2	15	0	13	93	0	0	0	0	40	0	0	3	0	0	0	0	19	0	3	5	5	6	4	6	5	7	7	5	3	3	2	3	6	4	20	40	10
8	20	1	1	0	0	59	459	2	15	0	19	59	0	0	0	0	0	0	0	0	0	0	0	0	19	0	3	5	5	6	4	6	5	7	7	5	3	3	2	3	6	4	20	40	10
9	20	1	1	0	0	41	500	2	15	0	5	45	0	0	0	0	12	0	0	4	0	0	2	0	19	0	3	5	5	6	4	6	5	7	7	5	3	3	2	3	6	4	20	40	10
10	20	1	1	0	0	60	560	2	15	0	36	76	0	0	0	0	20	0	0	16	0	0	1	0	19	0	3	5	5	6	4	6	5	7	7	5	3	3	2	3	6	4	20	40	10
1	21	1	1	0	0	86	86	1	9	16	39	79	74	77	50	50	0	20	2	0	24	3	0	0	22	1	4	1	1	6	5	7	6	7	6	6	2	7	7	7	7	6	20	40	30
2	21	1	1	0	0	207	293	1	9	16	37	157	115	31	50	10	0	0	0	0	50	0	0	0	22	1	4	1	1	6	5	7	6	7	6	6	2	7	7	7	7	6	20	40	30
3	21	1	1	0	0	90	383	1	9	16	25	65	99	88	50	30	0	0	0	0	24	1	0	0	22	1	4	1	1	6	5	7	6	7	6	6	2	7	7	7	7	6	20	40	30
4	21	1	1	0	0	86	469	1	9	16	35	75	109	114	40	40	0	10	1	0	19	2	0	0	22	1	4	1	1	6	5	7	6	7	6	6	2	7	7	7	7	6	20	40	30
5	21	1	1	0	0	155	624	1	9	16	26	146	59	60	15	10	0	0	0	0	9	0	0	0	22	1	4	1	1	6	5	7	6	7	6	6	2	7	7	7	7	6	20	40	30
6	21	1	1	0	0	93	717	1	9	16	31	71	151	135	31	23	0	0	0	0	21	1	0	0	22	1	4	1	1	6	5	7	6	7	6	6	2	7	7	7	7	6	20	40	30
7	21	1	1	0	0	139	856	1	9	16	44	124	79	124	25	21	0	0	0	0	14	1	0	0	22	1	4	1	1	6	5	7	6	7	6	6	2	7	7	7	7	6	20	40	30
8	21	1	1	0	0	125	981	1	9	16	20	100	159	119	41	11	0	0	0	0	24	1	0	0	22	1	4	1	1	6	5	7	6	7	6	6	2	7	7	7	7	6	20	40	30
9	21	1	1	0	0	48	1029	1	9	16	38	38	76	118	20	1	0	0	0	0	10	0	0	0	22	1	4	1	1	6	5	7	6	7	6	6	2	7	7	7	7	6	20	40	30
10	21	1	1	0	0	81	1110	1	9	16	33	73	129	126	45	10	0	0	0	0	5	3	1	0	22	1	4	1	1	6	5	7	6	7	6	6	2	7	7	7	7	6	20	40	30
1	22	1	1	0	0	97	97	2	4	0	37	117	0	0	0	0	40	0	0	20	0	0	0	1	24	0	3	1	1	4	2	7	1	7	7	5	1	1	7	7	1	7	20	60	30
2	22	1	1	0	0	64	161	2	4	0	29	69	0	0	0	0	5	0	0	5	0	0	1	1	24	0	3	1	1	4	2	7	1	7	7	5	1	1	7	7	1	7	20	60	30
3	22	1	1	0	0	39	200	2	4	0	7	47	0	0	0	0	10	0	0	8	0	0	1	1	24	0	3	1	1	4	2	7	1	7	7	5	1	1	7	7	1	7	20	60	30
4	22	1	1	0	0	26	226	2	4	0	31	31	0	0	0	0	5	0	0	5	0	0	0	1	24	0	3	1	1	4	2	7	1	7	7	5	1	1	7	7	1	7	20	60	30
5	22	1	1	0	0	109	335	2	4	0	29	109	0	0	0	0	30	0	0	0	0	0	0	1	24	0	3	1	1	4	2	7	1	7	7	5	1	1	7	7	1	7	20	60	30
6	22	1	1	0	0	8	343	2	4	0	8	8	0	0	0	0	5	0	0	0	0	0	2	1	24	0	3	1	1	4	2	7	1	7	7	5	1	1	7	7	1	7	20	60	30
7	22	1	1	0	0	105	448	2	4	0	25	105	0	0	0	0	40	0	0	0	0	0	0	1	24	0	3	1	1	4	2	7	1	7	7	5	1	1	7	7	1	7	20	60	30
8	22	1	1	0	0	0	448	2	4	0	0	0	0	0	0	0	0	0	0	0	0	0	3	1	24	0	3	1	1	4	2	7	1	7	7	5	1	1	7	7	1	7	20	60	30
9	22	1	1	0	0	7	455	2	4	0	7	7	0	0	0	0	0	0	0	0	0	0	1	1	24	0	3	1	1	4	2	7	1	7	7	5	1	1	7	7	1	7	20	60	30
10	22	1	1	0	0	95	550	2	4	0	35	115	0	0	0	0	20	0	0	20	0	0	1	1	24	0	3	1	1	4	2	7	1	7	7	5	1	1	7	7	1	7	20	60	30
1	23	1	1	0	0	74	74	1	5	10	20	60	131	60	30	5	0	0	0	0	11	3	0	1	23	1	4	2	1	3	2	2	4	1	3	2	4	1	1	1	2	1	18	10	2
2	23	1	1	0	0	98	172	1	5	10	25	105	168	69	30	10	0	20	2	0	8	5	0	1	23	1	4	2	1	3	2	2	4	1	3	2	4	1	1	1	2	1	18	10	2
3	23	1	1	0	0	94	266	1	5	10	21	101	13	4	10	4	0	10	1	0	3	0	0	1	23	1	4	2	1	3	2	2	4	1	3	2	4	1	1	1	2	1	18	10	2
4	23	1	1	0	0	81	347	1	5	10	25	65	30	151	15	30	0	10	1	0	10	16	0	1	23	1	4	2	1	3	2	2	4	1	3	2	4	1	1	1	2	1	18	10	2
5	23	1	1	0	0	112	459	1	5	10	15	95	105	10	25	3	0	0	0	0	15	2	0	1	23	1	4	2	1	3	2	2	4	1	3	2	4	1	1	1	2	1	18	10	2
6	23	1	1	0	0	97	556	1	5	10	28	108	157	114	30	14	0	20	2	0	7	2	0	1	23	1	4	2	1	3	2	2	4	1	3	2	4	1	1	1	2	1	18	10	2
7	23	1	1	0	0	127	683	1	5	10	22	102	66	69	26	29	0	10	1	0	16	19	0	1	23	1	4	2	1	3	2	2	4	1	3	2	4	1	1	1	2	1	18	10	2
8	23	1	1	0	0	134	817	1	5	10	4	124	100	160	15	40	0	10	1	0	10	10	0	1	23	1	4	2	1	3	2	2	4	1	3	2	4	1	1	1	2	1	18	10	2
9	23	1	1	0	0	118	935	1	5	10	15	95	128	65	30	20	0	0	0	0	18	5	0	1	23	1	4	2	1	3	2	2	4	1	3	2	4	1	1	1	2	1	18	10	2
10	23	1	1	0	0	103	1038	1	5	10	34	74	132	127	30	25	0	0	0	0	12	17	0	1	23	1	4	2	1	3	2	2	4	1	3	2	4	1	1	1	2	1	18	10	2
1	24	1	1	0	0	187	187	1	12	14	52	172	88	74	40	30	0	10	1	0	15	10	0	1	19	1	2	2	1	3	4	5	2	3	5	4	2	1	1	2	1	1	15	50	20
2	24	1	1	0	0	179	366	1	12	14	52	172	80	133	25	15	0	20	2	0	20	7	0	1	19	1	2	2	1	3	4	5	2	3	5	4	2	1	1	2	1	1	15	50	20
3	24	1	1	0	0	110	476	1	12	14	20	100	96	40	35	15	0	30	3	0	25	15	0	1	19	1	2	2	1	3	4	5	2	3	5	4	2	1	1	2	1	1	15	50	20
4	24	1	1	0	0	125	601	1	12	14	40	120	69	18	25	12	0	20	2	0	25	0	0	1	19	1	2	2	1	3	4	5	2	3	5	4	2	1	1	2	1	1	15	50	20
5	24	1	1	0	0	138	739	1	12	14	38	158	45	149	15	20	0	20	2	0	0	0	0	1	19	1	2	2	1	3	4	5	2	3	5	4	2	1	1	2	1	1	15	50	20
6	24	1	1	0	0	162	901	1	12	14	32	152	62	61	25	25	0	20	2	0	25	5	0	1	19	1	2	2	1	3	4	5	2	3	5	4	2	1	1	2	1	1	15	50	20
7	24	1	1	0	0	127	1028	1	12	14	47	127	12	105	5	34	0	0	0	0	0	0	0	1	19	1	2	2	1	3	4	5	2	3	5	4	2	1	1	2	1	1	15	50	20
8	24	1	1	0	0	106	1134	1	12	14	26	106	152	141	34	34	0	0	0	0	0	0	0	1	19	1	2	2	1	3	4	5	2	3	5	4	2	1	1	2	1	1	15	50	20
9	24	1	1	0	0	112	1246	1	12	14	32	112	28	57	25	25	0	0	0	0	0	0	0	1	19	1	2	2	1	3	4	5	2	3	5	4	2	1	1	2	1	1	15	50	20
10	24	1	1	0	0	80	1326	1	12	14	40	80	125	122	5	5	0	0	0	0	0	0	1	1	19	1	2	2	1	3	4	5	2	3	5	4	2	1	1	2	1	1	15	50	20
1	25	1	2	0	0	121	121	2	10	0	43	123	0	0	0	0	62	0	0	2	0	0	0	0	23	1	2	1	1	4	1	6	5	6	1	1	1	1	1	3	3	1	10	50	20
2	25	1	2	0	0	18	139	2	10	0	18	18	0	0	0	0	9	0	0	0	0	0	2	0	23	1	2	1	1	4	1	6	5	6	1	1	1	1	1	3	3	1	10	50	20
3	25	1	2	0	0	0	139	2	10	0	0	0	0	0	0	0	0	0	0	0	0	0	3	0	23	1	2	1	1	4	1	6	5	6	1	1	1	1	1	3	3	1	10	50	20
4	25	1	2	0	0	51	190	2	10	0	11	51	0	0	0	0	20	0	0	0	0	0	0	0	23	1	2	1	1	4	1	6	5	6	1	1	1	1	1	3	3	1	10	50	20
5	25	1	2	0	0	0	190	2	10	0	0	0	0	0	0	0	0	0	0	0	0	0	3	0	23	1	2	1	1	4	1	6	5	6	1	1	1	1	1	3	3	1	10	50	20
6	25	1	2	0	0	161	351	2	10	0	41	161	0	0	0	0	79	0	0	0	0	0	0	0	23	1	2	1	1	4	1	6	5	6	1	1	1	1	1	3	3	1	10	50	20
7	25	1	2	0	0	0	351	2	10	0	0	0	0	0	0	0	0	0	0	0	0	0	3	0	23	1	2	1	1	4	1	6	5	6	1	1	1	1	1	3	3	1	10	50	20
8	25	1	2	0	0	132	483	2	10	0	22	142	0	0	0	0	60	0	0	10	0	0	0	0	23	1	2	1	1	4	1	6	5	6	1	1	1	1	1	3	3	1	10	50	20
9	25	1	2	0	0	47	530	2	10	0	13	53	0	0	0	0	20	0	0	6	0	0	1	0	23	1	2	1	1	4	1	6	5	6	1	1	1	1	1	3	3	1	10	50	20
10	25	1	2	0	0	110	640	2	10	0	35	115	0	0	0	0	40	0	0	5	0	0	1	0	23	1	2	1	1	4	1	6	5	6	1	1	1	1	1	3	3	1	10	50	20
1	26	1	2	0	0	90	90	1	6	17	44	84	75	57	30	20	0	10	1	0	2	14	0	1	24	1	5	3	1	2	1	1	1	2	3	3	1	1	1	2	2	1	10	40	30
2	26	1	2	0	0	106	196	1	6	17	50	90	130	98	40	50	0	30	3	0	10	36	0	1	24	1	5	3	1	2	1	1	1	2	3	3	1	1	1	2	2	1	10	40	30
3	26	1	2	0	0	115	311	1	6	17	30	110	10	40	5	25	0	10	1	0	0	15	0	1	24	1	5	3	1	2	1	1	1	2	3	3	1	1	1	2	2	1	10	40	30
4	26	1	2	0	0	78	389	1	6	17	43	83	130	13	60	5	0	10	1	0	0	5	0	1	24	1	5	3	1	2	1	1	1	2	3	3	1	1	1	2	2	1	10	40	30
5	26	1	2	0	0	28	417	1	6	17	27	27	77	0	15	0	0	0	0	0	1	0	0	1	24	1	5	3	1	2	1	1	1	2	3	3	1	1	1	2	2	1	10	40	30
6	26	1	2	0	0	124	541	1	6	17	49	89	97	155	17	45	0	10	1	0	0	45	0	1	24	1	5	3	1	2	1	1	1	2	3	3	1	1	1	2	2	1	10	40	30
7	26	1	2	0	0	88	629	1	6	17	38	78	133	58	17	20	0	10	1	0	0	20	0	1	24	1	5	3	1	2	1	1	1	2	3	3	1	1	1	2	2	1	10	40	30
8	26	1	2	0	0	136	765	1	6	17	36	116	163	95	20	30	0	10	1	0	0	30	0	1	24	1	5	3	1	2	1	1	1	2	3	3	1	1	1	2	2	1	10	40	30
9	26	1	2	0	0	60	825	1	6	17	35	35	115	61	20	27	0	0	0	0	0	25	0	1	24	1	5	3	1	2	1	1	1	2	3	3	1	1	1	2	2	1	10	40	30
10	26	1	2	0	0	124	949	1	6	17	40	120	144	156	25	30	0	0	0	0	0	4	0	1	24	1	5	3	1	2	1	1	1	2	3	3	1	1	1	2	2	1	10	40	30
1	27	1	2	0	0	80	80	2	20	0	50	90	0	0	0	0	50	0	0	10	0	0	0	0	22	1	1	1	1	3	1	1	1	1	2	1	1	1	1	2	2	1	5	50	30
2	27	1	2	0	0	161	241	2	20	0	51	171	0	0	0	0	30	0	0	10	0	0	0	0	22	1	1	1	1	3	1	1	1	1	2	1	1	1	1	2	2	1	5	50	30
3	27	1	2	0	0	48	289	2	20	0	8	48	0	0	0	0	0	0	0	0	0	0	1	0	22	1	1	1	1	3	1	1	1	1	2	1	1	1	1	2	2	1	5	50	30
4	27	1	2	0	0	111	400	2	20	0	40	120	0	0	0	0	30	0	0	9	0	0	0	0	22	1	1	1	1	3	1	1	1	1	2	1	1	1	1	2	2	1	5	50	30
5	27	1	2	0	0	105	505	2	20	0	35	115	0	0	0	0	20	0	0	10	0	0	0	0	22	1	1	1	1	3	1	1	1	1	2	1	1	1	1	2	2	1	5	50	30
6	27	1	2	0	0	67	572	2	20	0	32	72	0	0	0	0	10	0	0	5	0	0	0	0	22	1	1	1	1	3	1	1	1	1	2	1	1	1	1	2	2	1	5	50	30
7	27	1	2	0	0	75	647	2	20	0	40	80	0	0	0	0	15	0	0	5	0	0	0	0	22	1	1	1	1	3	1	1	1	1	2	1	1	1	1	2	2	1	5	50	30
8	27	1	2	0	0	110	757	2	20	0	35	115	0	0	0	0	20	0	0	5	0	0	0	0	22	1	1	1	1	3	1	1	1	1	2	1	1	1	1	2	2	1	5	50	30
9	27	1	2	0	0	117	874	2	20	0	42	122	0	0	0	0	20	0	0	5	0	0	0	0	22	1	1	1	1	3	1	1	1	1	2	1	1	1	1	2	2	1	5	50	30
10	27	1	2	0	0	128	1002	2	20	0	54	134	0	0	0	0	20	0	0	6	0	0	0	0	22	1	1	1	1	3	1	1	1	1	2	1	1	1	1	2	2	1	5	50	30
1	28	1	2	0	0	124	124	2	15	0	54	134	0	0	0	0	134	0	0	10	0	0	0	0	21	0	1	1	2	1	3	3	1	1	3	1	1	1	1	3	3	1	0	50	10
2	28	1	2	0	0	171	295	2	15	0	52	172	0	0	0	0	172	0	0	1	0	0	0	0	21	0	1	1	2	1	3	3	1	1	3	1	1	1	1	3	3	1	0	50	10
3	28	1	2	0	0	91	386	2	15	0	21	101	0	0	0	0	101	0	0	10	0	0	0	0	21	0	1	1	2	1	3	3	1	1	3	1	1	1	1	3	3	1	0	50	10
4	28	1	2	0	0	74	460	2	15	0	35	75	0	0	0	0	30	0	0	1	0	0	1	0	21	0	1	1	2	1	3	3	1	1	3	1	1	1	1	3	3	1	0	50	10
5	28	1	2	0	0	0	460	2	15	0	0	0	0	0	0	0	0	0	0	0	0	0	3	0	21	0	1	1	2	1	3	3	1	1	3	1	1	1	1	3	3	1	0	50	10
6	28	1	2	0	0	60	520	2	15	0	30	70	0	0	0	0	30	0	0	10	0	0	1	0	21	0	1	1	2	1	3	3	1	1	3	1	1	1	1	3	3	1	0	50	10
7	28	1	2	0	0	54	574	2	15	0	29	69	0	0	0	0	35	0	0	15	0	0	1	0	21	0	1	1	2	1	3	3	1	1	3	1	1	1	1	3	3	1	0	50	10
8	28	1	2	0	0	0	574	2	15	0	0	0	0	0	0	0	0	0	0	0	0	0	2	0	21	0	1	1	2	1	3	3	1	1	3	1	1	1	1	3	3	1	0	50	10
9	28	1	2	0	0	9	583	2	15	0	10	10	0	0	0	0	5	0	0	1	0	0	0	0	21	0	1	1	2	1	3	3	1	1	3	1	1	1	1	3	3	1	0	50	10
10	28	1	2	0	0	117	700	2	15	0	45	125	0	0	0	0	70	0	0	8	0	0	0	0	21	0	1	1	2	1	3	3	1	1	3	1	1	1	1	3	3	1	0	50	10
1	29	1	2	0	0	80	80	2	19	0	50	90	0	0	0	0	20	0	0	10	0	0	0	1	21	1	2	1	1	3	1	3	1	3	4	1	1	1	2	2	1	1	0	100	0
2	29	1	2	0	0	82	162	2	19	0	42	82	0	0	0	0	60	0	0	0	0	0	1	1	21	1	2	1	1	3	1	3	1	3	4	1	1	1	2	2	1	1	0	100	0
3	29	1	2	0	0	17	179	2	19	0	17	17	0	0	0	0	17	0	0	0	0	0	2	1	21	1	2	1	1	3	1	3	1	3	4	1	1	1	2	2	1	1	0	100	0
4	29	1	2	0	0	73	252	2	19	0	33	73	0	0	0	0	50	0	0	0	0	0	1	1	21	1	2	1	1	3	1	3	1	3	4	1	1	1	2	2	1	1	0	100	0
5	29	1	2	0	0	103	355	2	19	0	23	103	0	0	0	0	0	0	0	0	0	0	1	1	21	1	2	1	1	3	1	3	1	3	4	1	1	1	2	2	1	1	0	100	0
6	29	1	2	0	0	129	484	2	19	0	49	129	0	0	0	0	70	0	0	0	0	0	0	1	21	1	2	1	1	3	1	3	1	3	4	1	1	1	2	2	1	1	0	100	0
7	29	1	2	0	0	131	615	2	19	0	51	131	0	0	0	0	80	0	0	0	0	0	0	1	21	1	2	1	1	3	1	3	1	3	4	1	1	1	2	2	1	1	0	100	0
8	29	1	2	0	0	131	746	2	19	0	51	131	0	0	0	0	80	0	0	0	0	0	0	1	21	1	2	1	1	3	1	3	1	3	4	1	1	1	2	2	1	1	0	100	0
9	29	1	2	0	0	136	882	2	19	0	56	136	0	0	0	0	50	0	0	0	0	0	0	1	21	1	2	1	1	3	1	3	1	3	4	1	1	1	2	2	1	1	0	100	0
10	29	1	2	0	0	173	1055	2	19	0	53	173	0	0	0	0	100	0	0	0	0	0	0	1	21	1	2	1	1	3	1	3	1	3	4	1	1	1	2	2	1	1	0	100	0
1	30	1	2	0	0	73	73	2	2	0	35	75	0	0	0	0	30	0	0	2	0	0	0	1	24	1	2	1	1	3	1	6	1	7	5	3	5	1	6	6	1	5	20	50	0
2	30	1	2	0	0	120	193	2	2	0	50	130	0	0	0	0	40	0	0	10	0	0	0	1	24	1	2	1	1	3	1	6	1	7	5	3	5	1	6	6	1	5	20	50	0
3	30	1	2	0	0	10	203	2	2	0	10	10	0	0	0	0	5	0	0	0	0	0	1	1	24	1	2	1	1	3	1	6	1	7	5	3	5	1	6	6	1	5	20	50	0
4	30	1	2	0	0	130	333	2	2	0	50	130	0	0	0	0	60	0	0	0	0	0	0	1	24	1	2	1	1	3	1	6	1	7	5	3	5	1	6	6	1	5	20	50	0
5	30	1	2	0	0	76	409	2	2	0	37	77	0	0	0	0	15	0	0	1	0	0	0	1	24	1	2	1	1	3	1	6	1	7	5	3	5	1	6	6	1	5	20	50	0
6	30	1	2	0	0	97	506	2	2	0	57	97	0	0	0	0	17	0	0	0	0	0	0	1	24	1	2	1	1	3	1	6	1	7	5	3	5	1	6	6	1	5	20	50	0
7	30	1	2	0	0	133	639	2	2	0	53	133	0	0	0	0	17	0	0	0	0	0	0	1	24	1	2	1	1	3	1	6	1	7	5	3	5	1	6	6	1	5	20	50	0
8	30	1	2	0	0	163	802	2	2	0	43	163	0	0	0	0	20	0	0	0	0	0	0	1	24	1	2	1	1	3	1	6	1	7	5	3	5	1	6	6	1	5	20	50	0
9	30	1	2	0	0	115	917	2	2	0	35	115	0	0	0	0	20	0	0	0	0	0	0	1	24	1	2	1	1	3	1	6	1	7	5	3	5	1	6	6	1	5	20	50	0
10	30	1	2	0	0	144	1061	2	2	0	64	144	0	0	0	0	25	0	0	0	0	0	0	1	24	1	2	1	1	3	1	6	1	7	5	3	5	1	6	6	1	5	20	50	0
1	31	1	2	0	0	81	81	2	10	0	43	83	0	0	0	0	42	0	0	2	0	0	0	1	22	1	5	6	1	4	6	5	6	5	2	4	4	2	1	1	3	1	20	2	1
2	31	1	2	0	0	19	100	2	10	0	19	19	0	0	0	0	9	0	0	0	0	0	2	1	22	1	5	6	1	4	6	5	6	5	2	4	4	2	1	1	3	1	20	2	1
3	31	1	2	0	0	0	100	2	10	0	0	0	0	0	0	0	0	0	0	0	0	0	3	1	22	1	5	6	1	4	6	5	6	5	2	4	4	2	1	1	3	1	20	2	1
4	31	1	2	0	0	28	128	2	10	0	43	43	0	0	0	0	15	0	0	15	0	0	0	1	22	1	5	6	1	4	6	5	6	5	2	4	4	2	1	1	3	1	20	2	1
5	31	1	2	0	0	46	174	2	10	0	36	76	0	0	0	0	30	0	0	30	0	0	0	1	22	1	5	6	1	4	6	5	6	5	2	4	4	2	1	1	3	1	20	2	1
6	31	1	2	0	0	121	295	2	10	0	50	170	0	0	0	0	79	0	0	49	0	0	0	1	22	1	5	6	1	4	6	5	6	5	2	4	4	2	1	1	3	1	20	2	1
7	31	1	2	0	0	65	360	2	10	0	52	92	0	0	0	0	40	0	0	27	0	0	0	1	22	1	5	6	1	4	6	5	6	5	2	4	4	2	1	1	3	1	20	2	1
8	31	1	2	0	0	90	450	2	10	0	47	127	0	0	0	0	50	0	0	37	0	0	0	1	22	1	5	6	1	4	6	5	6	5	2	4	4	2	1	1	3	1	20	2	1
9	31	1	2	0	0	60	510	2	10	0	41	81	0	0	0	0	35	0	0	21	0	0	0	1	22	1	5	6	1	4	6	5	6	5	2	4	4	2	1	1	3	1	20	2	1
10	31	1	2	0	0	100	610	2	10	0	55	135	0	0	0	0	50	0	0	35	0	0	0	1	22	1	5	6	1	4	6	5	6	5	2	4	4	2	1	1	3	1	20	2	1
1	32	1	2	0	0	178	178	1	9	14	53	133	158	121	80	30	0	0	0	0	35	10	0	0	25	0	1	2	5	5	1	2	5	5	1	1	1	1	4	5	5	3	50	75	45
2	32	1	2	0	0	94	272	1	9	14	44	84	128	92	60	40	0	10	1	0	20	0	0	0	25	0	1	2	5	5	1	2	5	5	1	1	1	1	4	5	5	3	50	75	45
3	32	1	2	0	0	107	379	1	9	14	17	97	108	7	50	7	0	0	0	0	5	5	1	0	25	0	1	2	5	5	1	2	5	5	1	1	1	1	4	5	5	3	50	75	45
4	32	1	2	0	0	121	500	1	9	14	40	120	177	16	60	16	0	10	1	0	5	6	0	0	25	0	1	2	5	5	1	2	5	5	1	1	1	1	4	5	5	3	50	75	45
5	32	1	2	0	0	133	633	1	9	14	38	118	88	59	30	30	0	0	0	0	5	10	0	0	25	0	1	2	5	5	1	2	5	5	1	1	1	1	4	5	5	3	50	75	45
6	32	1	2	0	0	188	821	1	9	14	43	163	169	118	80	10	0	0	0	0	15	10	0	0	25	0	1	2	5	5	1	2	5	5	1	1	1	1	4	5	5	3	50	75	45
7	32	1	2	0	0	124	945	1	9	14	39	119	125	55	10	0	0	0	0	0	5	0	0	0	25	0	1	2	5	5	1	2	5	5	1	1	1	1	4	5	5	3	50	75	45
8	32	1	2	0	0	195	1140	1	9	14	45	165	156	100	65	55	0	0	0	0	10	20	0	0	25	0	1	2	5	5	1	2	5	5	1	1	1	1	4	5	5	3	50	75	45
9	32	1	2	0	0	31	1171	1	9	14	26	26	81	63	81	47	0	10	1	0	0	15	0	0	25	0	1	2	5	5	1	2	5	5	1	1	1	1	4	5	5	3	50	75	45
10	32	1	2	0	0	89	1260	1	9	14	39	79	125	69	65	45	0	0	0	0	0	10	1	0	25	0	1	2	5	5	1	2	5	5	1	1	1	1	4	5	5	3	50	75	45
1	33	1	2	0	0	123	123	2	8	0	38	158	0	0	0	0	80	0	0	35	0	0	0	0	24	0	1	1	1	1	1	4	1	5	5	1	1	1	1	6	6	1	10	50	50
2	33	1	2	0	0	108	231	2	8	0	48	128	0	0	0	0	60	0	0	20	0	0	0	0	24	0	1	1	1	1	1	4	1	5	5	1	1	1	1	6	6	1	10	50	50
3	33	1	2	0	0	103	334	2	8	0	28	108	0	0	0	0	50	0	0	5	0	0	0	0	24	0	1	1	1	1	1	4	1	5	5	1	1	1	1	6	6	1	10	50	50
4	33	1	2	0	0	172	506	2	8	0	57	177	0	0	0	0	60	0	0	5	0	0	0	0	24	0	1	1	1	1	1	4	1	5	5	1	1	1	1	6	6	1	10	50	50
5	33	1	2	0	0	83	589	2	8	0	8	88	0	0	0	0	30	0	0	5	0	0	1	0	24	0	1	1	1	1	1	4	1	5	5	1	1	1	1	6	6	1	10	50	50
6	33	1	2	0	0	154	743	2	8	0	49	169	0	0	0	0	80	0	0	15	0	0	0	0	24	0	1	1	1	1	1	4	1	5	5	1	1	1	1	6	6	1	10	50	50
7	33	1	2	0	0	120	863	2	8	0	45	125	0	0	0	0	10	0	0	5	0	0	0	0	24	0	1	1	1	1	1	4	1	5	5	1	1	1	1	6	6	1	10	50	50
8	33	1	2	0	0	146	1009	2	8	0	36	156	0	0	0	0	65	0	0	10	0	0	0	0	24	0	1	1	1	1	1	4	1	5	5	1	1	1	1	6	6	1	10	50	50
9	33	1	2	0	0	81	1090	2	8	0	41	81	0	0	0	0	81	0	0	0	0	0	0	0	24	0	1	1	1	1	1	4	1	5	5	1	1	1	1	6	6	1	10	50	50
10	33	1	2	0	0	125	1215	2	8	0	45	125	0	0	0	0	65	0	0	0	0	0	1	0	24	0	1	1	1	1	1	4	1	5	5	1	1	1	1	6	6	1	10	50	50
1	34	1	2	0	0	98	98	1	1	7	54	134	123	83	62	42	0	40	4	0	2	2	0	1	22	0	1	1	2	3	1	1	1	2	3	1	2	1	1	4	3	1	50	35	10
2	34	1	2	0	0	87	185	1	1	7	67	147	18	19	9	9	0	60	6	0	0	0	0	1	22	0	1	1	2	3	1	1	1	2	3	1	2	1	1	4	3	1	50	35	10
3	34	1	2	0	0	90	275	1	1	7	50	90	0	0	0	0	0	0	0	0	0	0	0	1	22	0	1	1	2	3	1	1	1	2	3	1	2	1	1	4	3	1	50	35	10
4	34	1	2	0	0	122	397	1	1	7	57	137	51	43	20	15	0	30	3	0	0	15	0	1	22	0	1	1	2	3	1	1	1	2	3	1	2	1	1	4	3	1	50	35	10
5	34	1	2	0	0	192	589	1	1	7	42	162	0	76	0	30	0	0	0	0	0	30	0	1	22	0	1	1	2	3	1	1	1	2	3	1	2	1	1	4	3	1	50	35	10
6	34	1	2	0	0	154	743	1	1	7	55	135	161	170	79	79	0	30	3	0	0	49	0	1	22	0	1	1	2	3	1	1	1	2	3	1	2	1	1	4	3	1	50	35	10
7	34	1	2	0	0	202	945	1	1	7	55	175	0	92	0	40	0	0	0	0	0	27	0	1	22	0	1	1	2	3	1	1	1	2	3	1	2	1	1	4	3	1	50	35	10
8	34	1	2	0	0	155	1100	1	1	7	38	118	142	127	60	50	0	10	1	0	10	37	0	1	22	0	1	1	2	3	1	1	1	2	3	1	2	1	1	4	3	1	50	35	10
9	34	1	2	0	0	150	1250	1	1	7	53	133	53	81	20	35	0	10	1	0	6	21	0	1	22	0	1	1	2	3	1	1	1	2	3	1	2	1	1	4	3	1	50	35	10
10	34	1	2	0	0	165	1415	1	1	7	45	125	115	135	40	50	0	0	0	0	5	35	1	1	22	0	1	1	2	3	1	1	1	2	3	1	2	1	1	4	3	1	50	35	10
1	35	1	2	0	0	86	86	2	20	0	56	96	0	0	0	0	50	0	0	10	0	0	0	1	23	0	6	2	1	2	6	1	1	2	6	1	1	2	1	3	3	1	625	25
2	35	1	2	0	0	162	248	2	20	0	52	172	0	0	0	0	30	0	0	10	0	0	0	1	23	0	6	2	1	2	6	1	1	2	6	1	1	2	1	3	3	1	625	25
3	35	1	2	0	0	50	298	2	20	0	10	50	0	0	0	0	0	0	0	0	0	0	2	1	23	0	6	2	1	2	6	1	1	2	6	1	1	2	1	3	3	1	625	25
4	35	1	2	0	0	80	378	2	20	0	40	80	0	0	0	0	20	0	0	0	0	0	0	1	23	0	6	2	1	2	6	1	1	2	6	1	1	2	1	3	3	1	625	25
5	35	1	2	0	0	131	509	2	20	0	21	141	0	0	0	0	30	0	0	10	0	0	0	1	23	0	6	2	1	2	6	1	1	2	6	1	1	2	1	3	3	1	625	25
6	35	1	2	0	0	180	689	2	20	0	60	180	0	0	0	0	40	0	0	0	0	0	0	1	23	0	6	2	1	2	6	1	1	2	6	1	1	2	1	3	3	1	625	25
7	35	1	2	0	0	111	800	2	20	0	35	115	0	0	0	0	20	0	0	4	0	0	1	1	23	0	6	2	1	2	6	1	1	2	6	1	1	2	1	3	3	1	625	25
8	35	1	2	0	0	160	960	2	20	0	48	168	0	0	0	0	30	0	0	8	0	0	0	1	23	0	6	2	1	2	6	1	1	2	6	1	1	2	1	3	3	1	625	25
9	35	1	2	0	0	120	1080	2	20	0	49	129	0	0	0	0	20	0	0	9	0	0	0	1	23	0	6	2	1	2	6	1	1	2	6	1	1	2	1	3	3	1	625	25
10	35	1	2	0	0	132	1212	2	20	0	52	132	0	0	0	0	20	0	0	0	0	0	0	1	23	0	6	2	1	2	6	1	1	2	6	1	1	2	1	3	3	1	625	25
1	36	1	2	0	0	120	120	2	19	0	50	130	0	0	0	0	20	0	0	10	0	0	0	0	23	0	1	1	1	4	6	6	1	7	1	3	1	1	1	6	5	5	20	50	20
2	36	1	2	0	0	118	238	2	19	0	53	133	0	0	0	0	70	0	0	15	0	0	0	0	23	0	1	1	1	4	6	6	1	7	1	3	1	1	1	6	5	5	20	50	20
3	36	1	2	0	0	10	248	2	19	0	20	20	0	0	0	0	20	0	0	10	0	0	1	0	23	0	1	1	1	4	6	6	1	7	1	3	1	1	1	6	5	5	20	50	20
4	36	1	2	0	0	68	316	2	19	0	38	78	0	0	0	0	60	0	0	10	0	0	1	0	23	0	1	1	1	4	6	6	1	7	1	3	1	1	1	6	5	5	20	50	20
5	36	1	2	0	0	57	373	2	19	0	17	57	0	0	0	0	0	0	0	0	0	0	1	0	23	0	1	1	1	4	6	6	1	7	1	3	1	1	1	6	5	5	20	50	20
6	36	1	2	0	0	104	477	2	19	0	44	124	0	0	0	0	70	0	0	20	0	0	0	0	23	0	1	1	1	4	6	6	1	7	1	3	1	1	1	6	5	5	20	50	20
7	36	1	2	0	0	67	544	2	19	0	37	77	0	0	0	0	60	0	0	10	0	0	1	0	23	0	1	1	1	4	6	6	1	7	1	3	1	1	1	6	5	5	20	50	20
8	36	1	2	0	0	55	599	2	19	0	25	65	0	0	0	0	50	0	0	10	0	0	1	0	23	0	1	1	1	4	6	6	1	7	1	3	1	1	1	6	5	5	20	50	20
9	36	1	2	0	0	57	656	2	19	0	27	67	0	0	0	0	60	0	0	10	0	0	0	0	23	0	1	1	1	4	6	6	1	7	1	3	1	1	1	6	5	5	20	50	20
10	36	1	2	0	0	78	734	2	19	0	48	88	0	0	0	0	70	0	0	10	0	0	0	0	23	0	1	1	1	4	6	6	1	7	1	3	1	1	1	6	5	5	20	50	20
1	37	1	2	0	0	82	82	2	18	0	42	82	0	0	0	0	60	0	0	0	0	0	0	1	23	1	1	1	1	7	7	7	7	7	7	1	1	1	7	7	7	7	0	100	0
2	37	1	2	0	0	0	82	2	18	0	0	0	0	0	0	0	0	0	0	0	0	0	3	1	23	1	1	1	1	7	7	7	7	7	7	1	1	1	7	7	7	7	0	100	0
3	37	1	2	0	0	15	97	2	18	0	15	15	0	0	0	0	15	0	0	0	0	0	2	1	23	1	1	1	1	7	7	7	7	7	7	1	1	1	7	7	7	7	0	100	0
4	37	1	2	0	0	0	97	2	18	0	0	0	0	0	0	0	0	0	0	0	0	0	3	1	23	1	1	1	1	7	7	7	7	7	7	1	1	1	7	7	7	7	0	100	0
5	37	1	2	0	0	0	97	2	18	0	0	0	0	0	0	0	0	0	0	0	0	0	3	1	23	1	1	1	1	7	7	7	7	7	7	1	1	1	7	7	7	7	0	100	0
6	37	1	2	0	0	0	97	2	18	0	0	0	0	0	0	0	0	0	0	0	0	0	3	1	23	1	1	1	1	7	7	7	7	7	7	1	1	1	7	7	7	7	0	100	0
7	37	1	2	0	0	0	97	2	18	0	0	0	0	0	0	0	0	0	0	0	0	0	3	1	23	1	1	1	1	7	7	7	7	7	7	1	1	1	7	7	7	7	0	100	0
8	37	1	2	0	0	0	97	2	18	0	0	0	0	0	0	0	0	0	0	0	0	0	3	1	23	1	1	1	1	7	7	7	7	7	7	1	1	1	7	7	7	7	0	100	0
9	37	1	2	0	0	113	210	2	18	0	34	114	0	0	0	0	70	0	0	1	0	0	0	1	23	1	1	1	1	7	7	7	7	7	7	1	1	1	7	7	7	7	0	100	0
10	37	1	2	0	0	0	210	2	18	0	0	0	0	0	0	0	0	0	0	0	0	0	3	1	23	1	1	1	1	7	7	7	7	7	7	1	1	1	7	7	7	7	0	100	0
1	38	1	2	0	0	111	111	2	8	0	41	121	0	0	0	0	30	0	0	10	0	0	0	0	26	0	6	1	1	4	1	2	1	3	5	6	5	2	4	4	3	3	15	80	80
2	38	1	2	0	0	92	203	2	8	0	52	92	0	0	0	0	40	0	0	0	0	0	0	0	26	0	6	1	1	4	1	2	1	3	5	6	5	2	4	4	3	3	15	80	80
3	38	1	2	0	0	2	205	2	8	0	7	7	0	0	0	0	7	0	0	5	0	0	1	0	26	0	6	1	1	4	1	2	1	3	5	6	5	2	4	4	3	3	15	80	80
4	38	1	2	0	0	10	215	2	8	0	16	16	0	0	0	0	16	0	0	6	0	0	0	0	26	0	6	1	1	4	1	2	1	3	5	6	5	2	4	4	3	3	15	80	80
5	38	1	2	0	0	49	264	2	8	0	19	59	0	0	0	0	30	0	0	10	0	0	0	0	26	0	6	1	1	4	1	2	1	3	5	6	5	2	4	4	3	3	15	80	80
6	38	1	2	0	0	108	372	2	8	0	38	118	0	0	0	0	10	0	0	10	0	0	0	0	26	0	6	1	1	4	1	2	1	3	5	6	5	2	4	4	3	3	15	80	80
7	38	1	2	0	0	55	427	2	8	0	15	55	0	0	0	0	0	0	0	0	0	0	0	0	26	0	6	1	1	4	1	2	1	3	5	6	5	2	4	4	3	3	15	80	80
8	38	1	2	0	0	80	507	2	8	0	20	100	0	0	0	0	55	0	0	20	0	0	0	0	26	0	6	1	1	4	1	2	1	3	5	6	5	2	4	4	3	3	15	80	80
9	38	1	2	0	0	48	555	2	8	0	23	63	0	0	0	0	47	0	0	15	0	0	0	0	26	0	6	1	1	4	1	2	1	3	5	6	5	2	4	4	3	3	15	80	80
10	38	1	2	0	0	59	614	2	8	0	29	69	0	0	0	0	45	0	0	10	0	0	0	0	26	0	6	1	1	4	1	2	1	3	5	6	5	2	4	4	3	3	15	80	80
1	39	1	2	0	0	120	120	1	4	21	50	90	134	90	134	90	0	0	0	0	10	20	0	0	20	1	3	1	1	4	3	7	5	7	7	4	1	1	6	7	7	7	40	40	20
2	39	1	2	0	0	199	319	1	4	21	63	183	172	135	172	135	0	0	0	0	1	15	0	0	20	1	3	1	1	4	3	7	5	7	7	4	1	1	6	7	7	7	40	40	20
3	39	1	2	0	0	114	433	1	4	21	29	109	101	123	101	123	0	20	2	0	10	15	0	0	20	1	3	1	1	4	3	7	5	7	7	4	1	1	6	7	7	7	40	40	20
4	39	1	2	0	0	24	457	1	4	21	43	83	75	75	30	30	0	60	6	0	1	0	0	0	20	1	3	1	1	4	3	7	5	7	7	4	1	1	6	7	7	7	40	40	20
5	39	1	2	0	0	47	504	1	4	21	27	67	0	0	0	0	0	20	2	0	0	0	0	0	20	1	3	1	1	4	3	7	5	7	7	4	1	1	6	7	7	7	40	40	20
6	39	1	2	0	0	142	646	1	4	21	42	122	70	110	30	40	0	20	2	0	10	30	0	0	20	1	3	1	1	4	3	7	5	7	7	4	1	1	6	7	7	7	40	40	20
7	39	1	2	0	0	54	700	1	4	21	29	29	69	72	35	35	0	20	2	0	15	30	0	0	20	1	3	1	1	4	3	7	5	7	7	4	1	1	6	7	7	7	40	40	20
8	39	1	2	0	0	187	887	1	4	21	22	142	0	150	0	80	0	10	1	0	0	55	0	0	20	1	3	1	1	4	3	7	5	7	7	4	1	1	6	7	7	7	40	40	20
9	39	1	2	0	0	115	1002	1	4	21	39	79	10	122	5	70	0	10	1	0	1	45	0	0	20	1	3	1	1	4	3	7	5	7	7	4	1	1	6	7	7	7	40	40	20
10	39	1	2	0	0	131	1133	1	4	21	43	123	125	85	70	40	0	0	0	0	8	0	0	0	20	1	3	1	1	4	3	7	5	7	7	4	1	1	6	7	7	7	40	40	20
1	40	1	2	0	0	110	110	2	18	0	50	130	0	0	0	0	80	0	0	20	0	0	0	0	20	0	1	1	2	5	1	1	1	2	1	1	1	1	1	1	1	1	10	30	20
2	40	1	2	0	0	0	110	2	18	0	0	0	0	0	0	0	0	0	0	0	0	0	3	0	20	0	1	1	2	5	1	1	1	2	1	1	1	1	1	1	1	1	10	30	20
3	40	1	2	0	0	51	161	2	18	0	11	51	0	0	0	0	50	0	0	0	0	0	2	0	20	0	1	1	2	5	1	1	1	2	1	1	1	1	1	1	1	1	10	30	20
4	40	1	2	0	0	0	161	2	18	0	0	0	0	0	0	0	0	0	0	0	0	0	3	0	20	0	1	1	2	5	1	1	1	2	1	1	1	1	1	1	1	1	10	30	20
5	40	1	2	0	0	0	161	2	18	0	0	0	0	0	0	0	0	0	0	0	0	0	3	0	20	0	1	1	2	5	1	1	1	2	1	1	1	1	1	1	1	1	10	30	20
6	40	1	2	0	0	0	161	2	18	0	0	0	0	0	0	0	0	0	0	0	0	0	3	0	20	0	1	1	2	5	1	1	1	2	1	1	1	1	1	1	1	1	10	30	20
7	40	1	2	0	0	0	161	2	18	0	0	0	0	0	0	0	0	0	0	0	0	0	3	0	20	0	1	1	2	5	1	1	1	2	1	1	1	1	1	1	1	1	10	30	20
8	40	1	2	0	0	0	161	2	18	0	0	0	0	0	0	0	0	0	0	0	0	0	3	0	20	0	1	1	2	5	1	1	1	2	1	1	1	1	1	1	1	1	10	30	20
9	40	1	2	0	0	90	251	2	18	0	35	115	0	0	0	0	65	0	0	25	0	0	0	0	20	0	1	1	2	5	1	1	1	2	1	1	1	1	1	1	1	1	10	30	20
10	40	1	2	0	0	0	251	2	18	0	0	0	0	0	0	0	0	0	0	0	0	0	3	0	20	0	1	1	2	5	1	1	1	2	1	1	1	1	1	1	1	1	10	30	20
1	41	1	2	0	0	43	43	2	2	0	17	57	0	0	0	0	20	0	0	14	0	0	0	1	24	0	2	1	2	1	7	7	6	7	3	1	1	2	7	7	6	7	30	80	70
2	41	1	2	0	0	62	105	2	2	0	18	98	0	0	0	0	50	0	0	36	0	0	1	1	24	0	2	1	2	1	7	7	6	7	3	1	1	2	7	7	6	7	30	80	70
3	41	1	2	0	0	25	130	2	2	0	0	40	0	0	0	0	25	0	0	15	0	0	2	1	24	0	2	1	2	1	7	7	6	7	3	1	1	2	7	7	6	7	30	80	70
4	41	1	2	0	0	8	138	2	2	0	13	13	0	0	0	0	5	0	0	5	0	0	1	1	24	0	2	1	2	1	7	7	6	7	3	1	1	2	7	7	6	7	30	80	70
5	41	1	2	0	0	0	138	2	2	0	0	0	0	0	0	0	0	0	0	0	0	0	3	1	24	0	2	1	2	1	7	7	6	7	3	1	1	2	7	7	6	7	30	80	70
6	41	1	2	0	0	110	248	2	2	0	35	155	0	0	0	0	45	0	0	45	0	0	0	1	24	0	2	1	2	1	7	7	6	7	3	1	1	2	7	7	6	7	30	80	70
7	41	1	2	0	0	38	286	2	2	0	18	58	0	0	0	0	20	0	0	20	0	0	1	1	24	0	2	1	2	1	7	7	6	7	3	1	1	2	7	7	6	7	30	80	70
8	41	1	2	0	0	65	351	2	2	0	15	95	0	0	0	0	30	0	0	30	0	0	1	1	24	0	2	1	2	1	7	7	6	7	3	1	1	2	7	7	6	7	30	80	70
9	41	1	2	0	0	36	387	2	2	0	21	61	0	0	0	0	27	0	0	25	0	0	1	1	24	0	2	1	2	1	7	7	6	7	3	1	1	2	7	7	6	7	30	80	70
10	41	1	2	0	0	152	539	2	2	0	36	156	0	0	0	0	30	0	0	4	0	0	0	1	24	0	2	1	2	1	7	7	6	7	3	1	1	2	7	7	6	7	30	80	70
1	42	1	2	0	0	87	87	1	13	16	47	127	82	130	60	80	0	60	6	0	0	20	0	1	29	0	1	1	1	3	1	3	1	4	1	1	1	1	3	4	3	1	30	30	5
2	42	1	2	0	0	44	131	1	13	16	44	84	0	0	0	0	0	40	4	0	0	0	0	1	29	0	1	1	1	3	1	3	1	4	1	1	1	1	3	4	3	1	30	30	5
3	42	1	2	0	0	9	140	1	13	16	29	69	15	51	15	50	0	60	6	0	0	0	0	1	29	0	1	1	1	3	1	3	1	4	1	1	1	1	3	4	3	1	30	30	5
4	42	1	2	0	0	50	190	1	13	16	30	110	0	0	0	0	0	60	6	0	0	0	0	1	29	0	1	1	1	3	1	3	1	4	1	1	1	1	3	4	3	1	30	30	5
5	42	1	2	0	0	49	239	1	13	16	29	109	0	0	0	0	0	60	6	0	0	0	0	1	29	0	1	1	1	3	1	3	1	4	1	1	1	1	3	4	3	1	30	30	5
6	42	1	2	0	0	58	297	1	13	16	38	118	0	0	0	0	0	60	6	0	0	0	1	1	29	0	1	1	1	3	1	3	1	4	1	1	1	1	3	4	3	1	30	30	5
7	42	1	2	0	0	81	378	1	13	16	21	141	0	0	0	0	0	60	6	0	0	0	0	1	29	0	1	1	1	3	1	3	1	4	1	1	1	1	3	4	3	1	30	30	5
8	42	1	2	0	0	155	533	1	13	16	35	155	0	0	0	0	0	0	0	0	0	0	0	1	29	0	1	1	1	3	1	3	1	4	1	1	1	1	3	4	3	1	30	30	5
9	42	1	2	0	0	81	614	1	13	16	35	115	114	115	70	65	0	60	6	0	1	25	0	1	29	0	1	1	1	3	1	3	1	4	1	1	1	1	3	4	3	1	30	30	5
10	42	1	2	0	0	127	741	1	13	16	47	127	0	0	0	0	0	0	0	0	0	0	0	1	29	0	1	1	1	3	1	3	1	4	1	1	1	1	3	4	3	1	30	30	5
1	43	1	2	0	0	96	96	1	5	12	46	86	90	130	20	20	0	10	1	0	10	10	0	1	22	1	1	1	1	1	2	2	2	3	7	1	1	1	1	3	2	3	40	50	30
2	43	1	2	0	0	152	248	1	5	12	47	167	82	133	60	70	0	30	3	0	0	15	0	1	22	1	1	1	1	1	2	2	2	3	7	1	1	1	1	3	2	3	40	50	30
3	43	1	2	0	0	140	388	1	5	12	30	150	17	20	17	20	0	20	2	0	0	10	0	1	22	1	1	1	1	1	2	2	2	3	7	1	1	1	1	3	2	3	40	50	30
4	43	1	2	0	0	26	414	1	5	12	36	36	73	78	50	60	0	20	2	0	0	10	0	1	22	1	1	1	1	1	2	2	2	3	7	1	1	1	1	3	2	3	40	50	30
5	43	1	2	0	0	119	533	1	5	12	39	119	103	57	0	0	0	0	0	0	0	0	0	1	22	1	1	1	1	1	2	2	2	3	7	1	1	1	1	3	2	3	40	50	30
6	43	1	2	0	0	181	714	1	5	12	51	171	129	124	70	70	0	10	1	0	0	20	0	1	22	1	1	1	1	1	2	2	2	3	7	1	1	1	1	3	2	3	40	50	30
7	43	1	2	0	0	79	793	1	5	12	39	79	131	77	80	60	0	10	1	0	0	10	0	1	22	1	1	1	1	1	2	2	2	3	7	1	1	1	1	3	2	3	40	50	30
8	43	1	2	0	0	122	915	1	5	12	32	112	131	65	80	50	0	0	0	0	0	10	0	1	22	1	1	1	1	1	2	2	2	3	7	1	1	1	1	3	2	3	40	50	30
9	43	1	2	0	0	80	995	1	5	12	30	70	136	67	50	60	0	0	0	0	0	10	0	1	22	1	1	1	1	1	2	2	2	3	7	1	1	1	1	3	2	3	40	50	30
10	43	1	2	0	0	88	1083	1	5	12	38	78	173	88	100	70	0	0	0	0	0	10	0	1	22	1	1	1	1	1	2	2	2	3	7	1	1	1	1	3	2	3	40	50	30
1	44	1	2	0	0	148	148	1	3	11	48	128	90	96	50	50	0	0	0	0	10	10	0	1	19	0	1	3	2	3	1	2	1	3	4	4	2	1	1	4	3	1	15	100	0
2	44	1	2	0	0	171	319	1	3	11	51	171	171	172	30	30	0	20	2	0	10	10	0	1	19	0	1	3	2	3	1	2	1	3	4	4	2	1	1	4	3	1	15	100	0
3	44	1	2	0	0	103	422	1	3	11	23	103	48	50	0	0	0	0	0	0	0	0	0	1	19	0	1	3	2	3	1	2	1	3	4	4	2	1	1	4	3	1	15	100	0
4	44	1	2	0	0	86	508	1	3	11	37	77	120	80	30	20	0	0	0	0	9	0	0	1	19	0	1	3	2	3	1	2	1	3	4	4	2	1	1	4	3	1	15	100	0
5	44	1	2	0	0	116	624	1	3	11	16	96	115	141	20	30	0	0	0	0	10	10	0	1	19	0	1	3	2	3	1	2	1	3	4	4	2	1	1	4	3	1	15	100	0
6	44	1	2	0	0	117	741	1	3	11	42	122	72	180	10	40	0	10	1	0	5	0	0	1	19	0	1	3	2	3	1	2	1	3	4	4	2	1	1	4	3	1	15	100	0
7	44	1	2	0	0	175	916	1	3	11	46	166	80	115	15	20	0	0	0	0	5	4	0	1	19	0	1	3	2	3	1	2	1	3	4	4	2	1	1	4	3	1	15	100	0
8	44	1	2	0	0	179	1095	1	3	11	46	166	115	168	20	30	0	0	0	0	5	8	0	1	19	0	1	3	2	3	1	2	1	3	4	4	2	1	1	4	3	1	15	100	0
9	44	1	2	0	0	133	1228	1	3	11	39	119	122	129	20	20	0	0	0	0	5	9	0	1	19	0	1	3	2	3	1	2	1	3	4	4	2	1	1	4	3	1	15	100	0
10	44	1	2	0	0	122	1350	1	3	11	36	116	134	132	20	20	0	0	0	0	6	0	1	1	19	0	1	3	2	3	1	2	1	3	4	4	2	1	1	4	3	1	15	100	0
1	45	1	2	0	0	70	70	2	15	0	50	90	0	0	0	0	90	0	0	20	0	0	0	1	21	1	1	1	1	1	1	2	1	3	3	1	1	2	1	2	1	1	33	100	0
2	45	1	2	0	0	120	190	2	15	0	55	135	0	0	0	0	135	0	0	15	0	0	0	1	21	1	1	1	1	1	1	2	1	3	3	1	1	2	1	2	1	1	33	100	0
3	45	1	2	0	0	108	298	2	15	0	43	123	0	0	0	0	123	0	0	15	0	0	0	1	21	1	1	1	1	1	1	2	1	3	3	1	1	2	1	2	1	1	33	100	0
4	45	1	2	0	0	75	373	2	15	0	35	75	0	0	0	0	30	0	0	0	0	0	1	1	21	1	1	1	1	1	1	2	1	3	3	1	1	2	1	2	1	1	33	100	0
5	45	1	2	0	0	0	373	2	15	0	0	0	0	0	0	0	0	0	0	0	0	0	3	1	21	1	1	1	1	1	1	2	1	3	3	1	1	2	1	2	1	1	33	100	0
6	45	1	2	0	0	80	453	2	15	0	30	110	0	0	0	0	40	0	0	30	0	0	1	1	21	1	1	1	1	1	1	2	1	3	3	1	1	2	1	2	1	1	33	100	0
7	45	1	2	0	0	42	495	2	15	0	32	72	0	0	0	0	35	0	0	30	0	0	1	1	21	1	1	1	1	1	1	2	1	3	3	1	1	2	1	2	1	1	33	100	0
8	45	1	2	0	0	95	590	2	15	0	30	150	0	0	0	0	80	0	0	55	0	0	0	1	21	1	1	1	1	1	1	2	1	3	3	1	1	2	1	2	1	1	33	100	0
9	45	1	2	0	0	77	667	2	15	0	42	122	0	0	0	0	70	0	0	45	0	0	0	1	21	1	1	1	1	1	1	2	1	3	3	1	1	2	1	2	1	1	33	100	0
10	45	1	2	0	0	85	752	2	15	0	45	85	0	0	0	0	40	0	0	0	0	0	1	1	21	1	1	1	1	1	1	2	1	3	3	1	1	2	1	2	1	1	33	100	0
1	46	2	3	1	1	100	100	2	5	0	39	119	0	0	0	0	45	0	0	19	0	0	0	1	23	0	4	1	1	6	1	6	2	7	2	1	1	1	1	7	6	6	33	33	20	1
2	46	2	3	1	1	162	262	2	5	0	42	162	0	0	0	0	80	0	0	0	0	0	0	1	23	0	4	1	1	6	1	6	2	7	2	1	1	1	1	7	6	6	33	33	20	1
3	46	2	3	1	1	31	293	2	5	0	1	41	0	0	0	0	10	0	0	10	0	0	2	1	23	0	4	1	1	6	1	6	2	7	2	1	1	1	1	7	6	6	33	33	20	1
4	46	2	3	1	1	70	363	2	5	0	20	100	0	0	0	0	40	0	0	30	0	0	0	1	23	0	4	1	1	6	1	6	2	7	2	1	1	1	1	7	6	6	33	33	20	1
5	46	2	3	1	1	67	430	2	5	0	27	107	0	0	0	0	55	0	0	40	0	0	0	1	23	0	4	1	1	6	1	6	2	7	2	1	1	1	1	7	6	6	33	33	20	1
6	46	2	3	1	1	108	538	2	5	0	28	108	0	0	0	0	55	0	0	0	0	0	0	1	23	0	4	1	1	6	1	6	2	7	2	1	1	1	1	7	6	6	33	33	20	1
7	46	2	3	1	1	35	573	2	5	0	0	40	0	0	0	0	10	0	0	5	0	0	2	1	23	0	4	1	1	6	1	6	2	7	2	1	1	1	1	7	6	6	33	33	20	1
8	46	2	3	1	1	67	640	2	5	0	20	100	0	0	0	0	55	0	0	33	0	0	1	1	23	0	4	1	1	6	1	6	2	7	2	1	1	1	1	7	6	6	33	33	20	1
9	46	2	3	1	1	80	720	2	5	0	30	110	0	0	0	0	50	0	0	30	0	0	0	1	23	0	4	1	1	6	1	6	2	7	2	1	1	1	1	7	6	6	33	33	20	1
10	46	2	3	1	1	80	800	2	5	0	20	100	0	0	0	0	45	0	0	20	0	0	0	1	23	0	4	1	1	6	1	6	2	7	2	1	1	1	1	7	6	6	33	33	20	1
1	47	2	3	1	1	72	72	2	18	0	42	82	0	0	0	0	22	0	0	10	0	0	0	1	22	1	1	1	1	2	1	3	1	4	2	2	1	1	2	2	1	1	10	40	10	7
2	47	2	3	1	1	97	169	2	18	0	37	117	0	0	0	0	47	0	0	20	0	0	0	1	22	1	1	1	1	2	1	3	1	4	2	2	1	1	2	2	1	1	10	40	10	7
3	47	2	3	1	1	32	201	2	18	0	2	42	0	0	0	0	22	0	0	10	0	0	2	1	22	1	1	1	1	2	1	3	1	4	2	2	1	1	2	2	1	1	10	40	10	7
4	47	2	3	1	1	26	227	2	18	0	32	32	0	0	0	0	12	0	0	6	0	0	0	1	22	1	1	1	1	2	1	3	1	4	2	2	1	1	2	2	1	1	10	40	10	7
5	47	2	3	1	1	97	324	2	18	0	37	117	0	0	0	0	47	0	0	20	0	0	0	1	22	1	1	1	1	2	1	3	1	4	2	2	1	1	2	2	1	1	10	40	10	7
6	47	2	3	1	1	102	426	2	18	0	42	122	0	0	0	0	44	0	0	20	0	0	0	1	22	1	1	1	1	2	1	3	1	4	2	2	1	1	2	2	1	1	10	40	10	7
7	47	2	3	1	1	133	559	2	18	0	33	153	0	0	0	0	43	0	0	20	0	0	0	1	22	1	1	1	1	2	1	3	1	4	2	2	1	1	2	2	1	1	10	40	10	7
8	47	2	3	1	1	64	623	2	18	0	39	79	0	0	0	0	32	0	0	15	0	0	1	1	22	1	1	1	1	2	1	3	1	4	2	2	1	1	2	2	1	1	10	40	10	7
9	47	2	3	1	1	138	761	2	18	0	38	158	0	0	0	0	48	0	0	20	0	0	0	1	22	1	1	1	1	2	1	3	1	4	2	2	1	1	2	2	1	1	10	40	10	7
10	47	2	3	1	1	103	864	2	18	0	23	103	0	0	0	0	33	0	0	0	0	0	1	1	22	1	1	1	1	2	1	3	1	4	2	2	1	1	2	2	1	1	10	40	10	7
1	48	2	3	1	1	8	8	1	15	19	0	0	67	113	25	40	0	10	1	0	18	0	0	1	22	1	5	2	2	5	4	5	2	5	4	6	5	2	4	5	3	5	45	50	30	9
2	48	2	3	1	1	56	64	1	15	19	0	0	114	103	80	100	0	10	1	0	55	11	3	1	22	1	5	2	2	5	4	5	2	5	4	6	5	2	4	5	3	5	45	50	30	9
3	48	2	3	1	1	30	94	1	15	19	0	0	100	46	80	45	0	20	2	0	45	5	3	1	22	1	5	2	2	5	4	5	2	5	4	6	5	2	4	5	3	5	45	50	30	9
4	48	2	3	1	1	24	118	1	15	19	0	0	48	41	30	40	0	0	0	0	24	0	0	1	22	1	5	2	2	5	4	5	2	5	4	6	5	2	4	5	3	5	45	50	30	9
5	48	2	3	1	1	100	218	1	15	19	0	0	140	154	100	120	0	0	0	0	80	20	0	1	22	1	5	2	2	5	4	5	2	5	4	6	5	2	4	5	3	5	45	50	30	9
6	48	2	3	1	1	59	277	1	15	19	0	0	110	123	90	100	0	10	1	0	55	14	0	1	22	1	5	2	2	5	4	5	2	5	4	6	5	2	4	5	3	5	45	50	30	9
7	48	2	3	1	1	31	308	1	15	19	0	0	48	101	30	80	0	0	0	0	24	7	0	1	22	1	5	2	2	5	4	5	2	5	4	6	5	2	4	5	3	5	45	50	30	9
8	48	2	3	1	1	60	368	1	15	19	0	0	103	115	80	55	0	0	0	0	51	9	0	1	22	1	5	2	2	5	4	5	2	5	4	6	5	2	4	5	3	5	45	50	30	9
9	48	2	3	1	1	34	402	1	15	19	0	0	104	122	90	120	0	30	3	0	54	10	0	1	22	1	5	2	2	5	4	5	2	5	4	6	5	2	4	5	3	5	45	50	30	9
10	48	2	3	1	1	51	453	1	15	19	0	0	101	0	80	0	0	0	0	0	51	0	0	1	22	1	5	2	2	5	4	5	2	5	4	6	5	2	4	5	3	5	45	50	30	9
1	49	2	3	1	1	58	58	2	18	0	33	73	0	0	0	0	23	0	0	15	0	0	0	1	22	1	5	1	1	1	1	1	1	1	6	2	1	1	1	1	3	1	10	15	5	4
2	49	2	3	1	1	19	77	2	18	0	19	19	0	0	0	0	9	0	0	0	0	0	1	1	22	1	5	1	1	1	1	1	1	1	6	2	1	1	1	1	3	1	10	15	5	4
3	49	2	3	1	1	41	118	2	18	0	1	41	0	0	0	0	21	0	0	0	0	0	2	1	22	1	5	1	1	1	1	1	1	1	6	2	1	1	1	1	3	1	10	15	5	4
4	49	2	3	1	1	51	169	2	18	0	26	66	0	0	0	0	36	0	0	15	0	0	0	1	22	1	5	1	1	1	1	1	1	1	6	2	1	1	1	1	3	1	10	15	5	4
5	49	2	3	1	1	121	290	2	18	0	31	151	0	0	0	0	47	0	0	30	0	0	0	1	22	1	5	1	1	1	1	1	1	1	6	2	1	1	1	1	3	1	10	15	5	4
6	49	2	3	1	1	100	390	2	18	0	42	122	0	0	0	0	44	0	0	22	0	0	0	1	22	1	5	1	1	1	1	1	1	1	6	2	1	1	1	1	3	1	10	15	5	4
7	49	2	3	1	1	90	480	2	18	0	29	109	0	0	0	0	39	0	0	19	0	0	0	1	22	1	5	1	1	1	1	1	1	1	6	2	1	1	1	1	3	1	10	15	5	4
8	49	2	3	1	1	100	580	2	18	0	34	114	0	0	0	0	34	0	0	14	0	0	0	1	22	1	5	1	1	1	1	1	1	1	6	2	1	1	1	1	3	1	10	15	5	4
9	49	2	3	1	1	70	650	2	18	0	33	73	0	0	0	0	23	0	0	3	0	0	0	1	22	1	5	1	1	1	1	1	1	1	6	2	1	1	1	1	3	1	10	15	5	4
10	49	2	3	1	1	40	690	2	18	0	0	40	0	0	0	0	10	0	0	0	0	0	2	1	22	1	5	1	1	1	1	1	1	1	6	2	1	1	1	1	3	1	10	15	5	4
1	50	2	3	1	1	34	34	1	1	8	0	0	119	81	45	30	0	0	0	0	19	15	0	0	22	0	2	1	1	4	2	3	1	4	2	3	1	1	1	4	1	1	45	60	45	10
2	50	2	3	1	1	30	64	1	1	8	0	0	162	113	80	60	0	20	2	0	0	50	3	0	22	0	2	1	1	4	2	3	1	4	2	3	1	1	1	4	1	1	45	60	45	10
3	50	2	3	1	1	25	89	1	1	8	0	0	41	95	10	20	0	0	0	0	10	15	3	0	22	0	2	1	1	4	2	3	1	4	2	3	1	1	1	4	1	1	45	60	45	10
4	50	2	3	1	1	43	132	1	1	8	0	0	100	55	40	20	0	0	0	0	30	13	0	0	22	0	2	1	1	4	2	3	1	4	2	3	1	1	1	4	1	1	45	60	45	10
5	50	2	3	1	1	105	237	1	1	8	0	0	107	147	55	75	0	0	0	0	40	65	0	0	22	0	2	1	1	4	2	3	1	4	2	3	1	1	1	4	1	1	45	60	45	10
6	50	2	3	1	1	20	257	1	1	8	0	0	108	120	55	65	0	20	2	0	0	40	0	0	22	0	2	1	1	4	2	3	1	4	2	3	1	1	1	4	1	1	45	60	45	10
7	50	2	3	1	1	55	312	1	1	8	0	0	40	145	10	65	0	10	1	0	5	60	0	0	22	0	2	1	1	4	2	3	1	4	2	3	1	1	1	4	1	1	45	60	45	10
8	50	2	3	1	1	73	385	1	1	8	0	0	100	114	55	55	0	0	0	0	33	40	0	0	22	0	2	1	1	4	2	3	1	4	2	3	1	1	1	4	1	1	45	60	45	10
9	50	2	3	1	1	55	440	1	1	8	0	0	110	68	50	35	0	0	0	0	30	25	0	0	22	0	2	1	1	4	2	3	1	4	2	3	1	1	1	4	1	1	45	60	45	10
10	50	2	3	1	1	45	485	1	1	8	0	0	100	96	45	40	0	0	0	0	20	25	0	0	22	0	2	1	1	4	2	3	1	4	2	3	1	1	1	4	1	1	45	60	45	10
1	51	2	3	1	1	104	104	2	21	0	34	114	0	0	0	0	14	0	0	10	0	0	0	0	21	1	5	1	1	2	1	5	1	6	2	1	1	1	1	5	1	2	10	50	50	2
2	51	2	3	1	1	104	208	2	21	0	34	114	0	0	0	0	24	0	0	10	0	0	0	0	21	1	5	1	1	2	1	5	1	6	2	1	1	1	1	5	1	2	10	50	50	2
3	51	2	3	1	1	58	266	2	21	0	19	59	0	0	0	0	9	0	0	1	0	0	0	0	21	1	5	1	1	2	1	5	1	6	2	1	1	1	1	5	1	2	10	50	50	2
4	51	2	3	1	1	12	278	2	21	0	13	13	0	0	0	0	2	0	0	1	0	0	1	0	21	1	5	1	1	2	1	5	1	6	2	1	1	1	1	5	1	2	10	50	50	2
5	51	2	3	1	1	122	400	2	21	0	20	140	0	0	0	0	40	0	0	18	0	0	0	0	21	1	5	1	1	2	1	5	1	6	2	1	1	1	1	5	1	2	10	50	50	2
6	51	2	3	1	1	60	460	2	21	0	21	61	0	0	0	0	11	0	0	1	0	0	1	0	21	1	5	1	1	2	1	5	1	6	2	1	1	1	1	5	1	2	10	50	50	2
7	51	2	3	1	1	45	505	2	21	0	5	45	0	0	0	0	8	0	0	0	0	0	1	0	21	1	5	1	1	2	1	5	1	6	2	1	1	1	1	5	1	2	10	50	50	2
8	51	2	3	1	1	35	540	2	21	0	1	41	0	0	0	0	6	0	0	6	0	0	2	0	21	1	5	1	1	2	1	5	1	6	2	1	1	1	1	5	1	2	10	50	50	2
9	51	2	3	1	1	64	604	2	21	0	32	72	0	0	0	0	8	0	0	8	0	0	0	0	21	1	5	1	1	2	1	5	1	6	2	1	1	1	1	5	1	2	10	50	50	2
10	51	2	3	1	1	151	755	2	21	0	31	151	0	0	0	0	31	0	0	0	0	0	0	0	21	1	5	1	1	2	1	5	1	6	2	1	1	1	1	5	1	2	10	50	50	2
1	52	2	3	1	1	62	62	2	20	0	22	62	0	0	0	0	20	0	0	0	0	0	0	1	20	1	7	1	1	4	1	1	1	2	7	1	1	1	1	1	1	1	3	50	25	1
2	52	2	3	1	1	2	64	2	20	0	2	2	0	0	0	0	0	0	0	0	0	0	2	1	20	1	7	1	1	4	1	1	1	2	7	1	1	1	1	1	1	1	3	50	25	1
3	52	2	3	1	1	43	107	2	20	0	3	43	0	0	0	0	10	0	0	0	0	0	0	1	20	1	7	1	1	4	1	1	1	2	7	1	1	1	1	1	1	1	3	50	25	1
4	52	2	3	1	1	16	123	2	20	0	16	16	0	0	0	0	0	0	0	0	0	0	0	1	20	1	7	1	1	4	1	1	1	2	7	1	1	1	1	1	1	1	3	50	25	1
5	52	2	3	1	1	139	262	2	20	0	19	139	0	0	0	0	29	0	0	0	0	0	0	1	20	1	7	1	1	4	1	1	1	2	7	1	1	1	1	1	1	1	3	50	25	1
6	52	2	3	1	1	156	418	2	20	0	37	157	0	0	0	0	27	0	0	1	0	0	0	1	20	1	7	1	1	4	1	1	1	2	7	1	1	1	1	1	1	1	3	50	25	1
7	52	2	3	1	1	0	418	2	20	0	0	0	0	0	0	0	0	0	0	0	0	0	3	1	20	1	7	1	1	4	1	1	1	2	7	1	1	1	1	1	1	1	3	50	25	1
8	52	2	3	1	1	9	427	2	20	0	9	9	0	0	0	0	0	0	0	0	0	0	1	1	20	1	7	1	1	4	1	1	1	2	7	1	1	1	1	1	1	1	3	50	25	1
9	52	2	3	1	1	57	484	2	20	0	17	57	0	0	0	0	7	0	0	0	0	0	1	1	20	1	7	1	1	4	1	1	1	2	7	1	1	1	1	1	1	1	3	50	25	1
10	52	2	3	1	1	0	484	2	20	0	0	0	0	0	0	0	0	0	0	0	0	0	3	1	20	1	7	1	1	4	1	1	1	2	7	1	1	1	1	1	1	1	3	50	25	1
1	53	2	3	1	1	66	66	2	5	0	41	81	0	0	0	0	30	0	0	15	0	0	0	0	24	0	5	1	1	6	1	1	1	3	7	7	1	1	1	5	5	1	35	70	45	7
2	53	2	3	1	1	63	129	2	5	0	33	113	0	0	0	0	60	0	0	50	0	0	2	0	24	0	5	1	1	6	1	1	1	3	7	7	1	1	1	5	5	1	35	70	45	7
3	53	2	3	1	1	80	209	2	5	0	15	95	0	0	0	0	20	0	0	15	0	0	0	0	24	0	5	1	1	6	1	1	1	3	7	7	1	1	1	5	5	1	35	70	45	7
4	53	2	3	1	1	42	251	2	5	0	15	55	0	0	0	0	20	0	0	13	0	0	0	0	24	0	5	1	1	6	1	1	1	3	7	7	1	1	1	5	5	1	35	70	45	7
5	53	2	3	1	1	82	333	2	5	0	27	147	0	0	0	0	75	0	0	65	0	0	0	0	24	0	5	1	1	6	1	1	1	3	7	7	1	1	1	5	5	1	35	70	45	7
6	53	2	3	1	1	80	413	2	5	0	40	120	0	0	0	0	65	0	0	40	0	0	0	0	24	0	5	1	1	6	1	1	1	3	7	7	1	1	1	5	5	1	35	70	45	7
7	53	2	3	1	1	85	498	2	5	0	25	145	0	0	0	0	65	0	0	60	0	0	0	0	24	0	5	1	1	6	1	1	1	3	7	7	1	1	1	5	5	1	35	70	45	7
8	53	2	3	1	1	74	572	2	5	0	34	114	0	0	0	0	55	0	0	40	0	0	0	0	24	0	5	1	1	6	1	1	1	3	7	7	1	1	1	5	5	1	35	70	45	7
9	53	2	3	1	1	43	615	2	5	0	28	68	0	0	0	0	35	0	0	25	0	0	0	0	24	0	5	1	1	6	1	1	1	3	7	7	1	1	1	5	5	1	35	70	45	7
10	53	2	3	1	1	71	686	2	5	0	16	96	0	0	0	0	40	0	0	25	0	0	1	0	24	0	5	1	1	6	1	1	1	3	7	7	1	1	1	5	5	1	35	70	45	7
1	54	2	3	1	1	65	65	2	13	0	25	65	0	0	0	0	35	0	0	0	0	0	0	0	22	1	5	3	1	5	1	2	3	3	4	1	1	3	1	4	3	1	10	50	20	1
2	54	2	3	1	1	51	116	2	13	0	11	51	0	0	0	0	51	0	0	0	0	0	1	0	22	1	5	3	1	5	1	2	3	3	4	1	1	3	1	4	3	1	10	50	20	1
3	54	2	3	1	1	1	117	2	13	0	2	2	0	0	0	0	2	0	0	1	0	0	1	0	22	1	5	3	1	5	1	2	3	3	4	1	1	3	1	4	3	1	10	50	20	1
4	54	2	3	1	1	2	119	2	13	0	4	4	0	0	0	0	4	0	0	2	0	0	1	0	22	1	5	3	1	5	1	2	3	3	4	1	1	3	1	4	3	1	10	50	20	1
5	54	2	3	1	1	101	220	2	13	0	4	124	0	0	0	0	60	0	0	23	0	0	0	0	22	1	5	3	1	5	1	2	3	3	4	1	1	3	1	4	3	1	10	50	20	1
6	54	2	3	1	1	88	308	2	13	0	28	108	0	0	0	0	54	0	0	20	0	0	0	0	22	1	5	3	1	5	1	2	3	3	4	1	1	3	1	4	3	1	10	50	20	1
7	54	2	3	1	1	42	350	2	13	0	15	55	0	0	0	0	25	0	0	13	0	0	0	0	22	1	5	3	1	5	1	2	3	3	4	1	1	3	1	4	3	1	10	50	20	1
8	54	2	3	1	1	100	450	2	13	0	25	105	0	0	0	0	52	0	0	5	0	0	0	0	22	1	5	3	1	5	1	2	3	3	4	1	1	3	1	4	3	1	10	50	20	1
9	54	2	3	1	1	50	500	2	13	0	16	56	0	0	0	0	23	0	0	6	0	0	0	0	22	1	5	3	1	5	1	2	3	3	4	1	1	3	1	4	3	1	10	50	20	1
10	54	2	3	1	1	90	590	2	13	0	17	97	0	0	0	0	45	0	0	7	0	0	1	0	22	1	5	3	1	5	1	2	3	3	4	1	1	3	1	4	3	1	10	50	20	1
1	55	2	3	1	1	67	67	2	21	0	33	73	0	0	0	0	13	0	0	6	0	0	0	1	24	1	2	5	1	3	1	4	2	4	4	1	1	1	3	3	1	1	30	40	0	8
2	55	2	3	1	1	138	205	2	21	0	18	138	0	0	0	0	38	0	0	0	0	0	0	1	24	1	2	5	1	3	1	4	2	4	4	1	1	1	3	3	1	1	30	40	0	8
3	55	2	3	1	1	40	245	2	21	0	1	41	0	0	0	0	11	0	0	1	0	0	1	1	24	1	2	5	1	3	1	4	2	4	4	1	1	1	3	3	1	1	30	40	0	8
4	55	2	3	1	1	41	286	2	21	0	1	41	0	0	0	0	11	0	0	0	0	0	2	1	24	1	2	5	1	3	1	4	2	4	4	1	1	1	3	3	1	1	30	40	0	8
5	55	2	3	1	1	0	286	2	21	0	0	0	0	0	0	0	0	0	0	0	0	0	3	1	24	1	2	5	1	3	1	4	2	4	4	1	1	1	3	3	1	1	30	40	0	8
6	55	2	3	1	1	0	286	2	21	0	0	0	0	0	0	0	0	0	0	0	0	0	2	1	24	1	2	5	1	3	1	4	2	4	4	1	1	1	3	3	1	1	30	40	0	8
7	55	2	3	1	1	0	286	2	21	0	0	0	0	0	0	0	0	0	0	0	0	0	2	1	24	1	2	5	1	3	1	4	2	4	4	1	1	1	3	3	1	1	30	40	0	8
8	55	2	3	1	1	49	335	2	21	0	13	53	0	0	0	0	13	0	0	4	0	0	2	1	24	1	2	5	1	3	1	4	2	4	4	1	1	1	3	3	1	1	30	40	0	8
9	55	2	3	1	1	0	335	2	21	0	0	0	0	0	0	0	0	0	0	0	0	0	3	1	24	1	2	5	1	3	1	4	2	4	4	1	1	1	3	3	1	1	30	40	0	8
10	55	2	3	1	1	0	335	2	21	0	0	0	0	0	0	0	0	0	0	0	0	0	3	1	24	1	2	5	1	3	1	4	2	4	4	1	1	1	3	3	1	1	30	40	0	8
1	56	2	3	1	1	35	35	1	12	16	0	0	117	101	60	55	0	10	1	0	30	15	0	0	20	0	1	1	1	1	5	2	1	6	4	1	1	1	1	7	5	4	55	70	60	10
2	56	2	3	1	1	60	95	1	12	16	0	0	119	58	60	58	0	0	0	0	40	20	3	0	20	0	1	1	1	1	5	2	1	6	4	1	1	1	1	7	5	4	55	70	60	10
3	56	2	3	1	1	33	128	1	12	16	0	0	91	89	60	79	0	10	1	0	30	13	3	0	20	0	1	1	1	1	5	2	1	6	4	1	1	1	1	7	5	4	55	70	60	10
4	56	2	3	1	1	43	171	1	12	16	0	0	106	57	70	57	0	10	1	0	33	20	0	0	20	0	1	1	1	1	5	2	1	6	4	1	1	1	1	7	5	4	55	70	60	10
5	56	2	3	1	1	9	180	1	12	16	0	0	54	71	50	71	0	20	2	0	1	28	0	0	20	0	1	1	1	1	5	2	1	6	4	1	1	1	1	7	5	4	55	70	60	10
6	56	2	3	1	1	22	202	1	12	16	0	0	1	121	1	80	0	0	0	0	1	21	0	0	20	0	1	1	1	1	5	2	1	6	4	1	1	1	1	7	5	4	55	70	60	10
7	56	2	3	1	1	45	247	1	12	16	0	0	121	105	121	105	0	20	2	0	40	25	0	0	20	0	1	1	1	1	5	2	1	6	4	1	1	1	1	7	5	4	55	70	60	10
8	56	2	3	1	1	1	248	1	12	16	0	0	104	98	104	80	0	20	2	0	3	18	0	0	20	0	1	1	1	1	5	2	1	6	4	1	1	1	1	7	5	4	55	70	60	10
9	56	2	3	1	1	31	279	1	12	16	0	0	0	81	0	81	0	0	0	0	0	31	0	0	20	0	1	1	1	1	5	2	1	6	4	1	1	1	1	7	5	4	55	70	60	10
10	56	2	3	1	1	30	309	1	12	16	0	0	105	73	105	73	0	0	0	0	30	0	0	0	20	0	1	1	1	1	5	2	1	6	4	1	1	1	1	7	5	4	55	70	60	10
1	57	2	3	1	1	87	87	2	11	0	37	117	0	0	0	0	60	0	0	30	0	0	0	1	22	1	4	1	1	5	2	5	1	6	6	3	2	1	4	5	5	2	30	40	25	3
2	57	2	3	1	1	79	166	2	11	0	39	119	0	0	0	0	60	0	0	40	0	0	0	1	22	1	4	1	1	5	2	5	1	6	6	3	2	1	4	5	5	2	30	40	25	3
3	57	2	3	1	1	61	227	2	11	0	11	91	0	0	0	0	60	0	0	30	0	0	0	1	22	1	4	1	1	5	2	5	1	6	6	3	2	1	4	5	5	2	30	40	25	3
4	57	2	3	1	1	73	300	2	11	0	26	106	0	0	0	0	70	0	0	33	0	0	0	1	22	1	4	1	1	5	2	5	1	6	6	3	2	1	4	5	5	2	30	40	25	3
5	57	2	3	1	1	53	353	2	11	0	14	54	0	0	0	0	50	0	0	1	0	0	1	1	22	1	4	1	1	5	2	5	1	6	6	3	2	1	4	5	5	2	30	40	25	3
6	57	2	3	1	1	0	353	2	11	0	1	1	0	0	0	0	1	0	0	1	0	0	2	1	22	1	4	1	1	5	2	5	1	6	6	3	2	1	4	5	5	2	30	40	25	3
7	57	2	3	1	1	81	434	2	11	0	41	121	0	0	0	0	121	0	0	40	0	0	0	1	22	1	4	1	1	5	2	5	1	6	6	3	2	1	4	5	5	2	30	40	25	3
8	57	2	3	1	1	101	535	2	11	0	24	104	0	0	0	0	104	0	0	3	0	0	1	1	22	1	4	1	1	5	2	5	1	6	6	3	2	1	4	5	5	2	30	40	25	3
9	57	2	3	1	1	0	535	2	11	0	0	0	0	0	0	0	0	0	0	0	0	0	2	1	22	1	4	1	1	5	2	5	1	6	6	3	2	1	4	5	5	2	30	40	25	3
10	57	2	3	1	1	75	610	2	11	0	25	105	0	0	0	0	105	0	0	30	0	0	0	1	22	1	4	1	1	5	2	5	1	6	6	3	2	1	4	5	5	2	30	40	25	3
1	58	2	3	1	1	10	10	1	9	17	0	0	65	117	35	60	0	10	1	0	0	20	0	0	23	1	1	1	1	1	5	6	1	5	1	1	1	1	4	7	7	4	50	50	30	9
2	58	2	3	1	1	10	20	1	9	17	0	0	51	121	51	60	0	10	1	0	0	20	3	0	23	1	1	1	1	1	5	6	1	5	1	1	1	1	4	7	7	4	50	50	30	9
3	58	2	3	1	1	1	21	1	9	17	0	0	2	109	2	109	0	0	0	0	1	0	3	0	23	1	1	1	1	1	5	6	1	5	1	1	1	1	4	7	7	4	50	50	30	9
4	58	2	3	1	1	12	33	1	9	17	0	0	4	77	4	45	0	0	0	0	2	10	3	0	23	1	1	1	1	1	5	6	1	5	1	1	1	1	4	7	7	4	50	50	30	9
5	58	2	3	1	1	23	56	1	9	17	0	0	124	115	60	60	0	10	1	0	23	10	0	0	23	1	1	1	1	1	5	6	1	5	1	1	1	1	4	7	7	4	50	50	30	9
6	58	2	3	1	1	10	66	1	9	17	0	0	108	65	54	35	0	10	1	0	20	0	0	0	23	1	1	1	1	1	5	6	1	5	1	1	1	1	4	7	7	4	50	50	30	9
7	58	2	3	1	1	3	69	1	9	17	0	0	55	102	25	51	0	10	1	0	13	0	0	0	23	1	1	1	1	1	5	6	1	5	1	1	1	1	4	7	7	4	50	50	30	9
8	58	2	3	1	1	5	74	1	9	17	0	0	105	101	52	51	0	0	0	0	5	0	0	0	23	1	1	1	1	1	5	6	1	5	1	1	1	1	4	7	7	4	50	50	30	9
9	58	2	3	1	1	6	80	1	9	17	0	0	56	122	23	60	0	0	0	0	6	0	0	0	23	1	1	1	1	1	5	6	1	5	1	1	1	1	4	7	7	4	50	50	30	9
10	58	2	3	1	1	7	87	1	9	17	0	0	97	163	45	80	0	0	0	0	7	0	0	0	23	1	1	1	1	1	5	6	1	5	1	1	1	1	4	7	7	4	50	50	30	9
1	59	2	3	1	1	85	85	2	20	0	35	115	0	0	0	0	35	0	0	30	0	0	0	1	21	0	4	1	2	2	1	1	2	1	5	3	1	1	1	2	1	1	20	45	10	1
2	59	2	3	1	1	126	211	2	20	0	41	161	0	0	0	0	50	0	0	35	0	0	0	1	21	0	4	1	2	2	1	1	2	1	5	3	1	1	1	2	1	1	20	45	10	1
3	59	2	3	1	1	55	266	2	20	0	33	73	0	0	0	0	18	0	0	18	0	0	0	1	21	0	4	1	2	2	1	1	2	1	5	3	1	1	1	2	1	1	20	45	10	1
4	59	2	3	1	1	76	342	2	20	0	16	96	0	0	0	0	26	0	0	20	0	0	0	1	21	0	4	1	2	2	1	1	2	1	5	3	1	1	1	2	1	1	20	45	10	1
5	59	2	3	1	1	94	436	2	20	0	34	114	0	0	0	0	24	0	0	20	0	0	0	1	21	0	4	1	2	2	1	1	2	1	5	3	1	1	1	2	1	1	20	45	10	1
6	59	2	3	1	1	100	536	2	20	0	41	121	0	0	0	0	21	0	0	21	0	0	0	1	21	0	4	1	2	2	1	1	2	1	5	3	1	1	1	2	1	1	20	45	10	1
7	59	2	3	1	1	100	636	2	20	0	36	116	0	0	0	0	16	0	0	16	0	0	0	1	21	0	4	1	2	2	1	1	2	1	5	3	1	1	1	2	1	1	20	45	10	1
8	59	2	3	1	1	100	736	2	20	0	37	117	0	0	0	0	17	0	0	17	0	0	0	1	21	0	4	1	2	2	1	1	2	1	5	3	1	1	1	2	1	1	20	45	10	1
9	59	2	3	1	1	100	836	2	20	0	36	116	0	0	0	0	16	0	0	16	0	0	0	1	21	0	4	1	2	2	1	1	2	1	5	3	1	1	1	2	1	1	20	45	10	1
10	59	2	3	1	1	110	946	2	20	0	30	110	0	0	0	0	40	0	0	0	0	0	0	1	21	0	4	1	2	2	1	1	2	1	5	3	1	1	1	2	1	1	20	45	10	1
1	60	2	3	1	1	49	49	2	3	0	27	67	0	0	0	0	25	0	0	18	0	0	0	1	20	1	4	1	1	2	1	4	1	3	5	1	1	1	1	4	4	1	49	45	40	3
2	60	2	3	1	1	59	108	2	3	0	34	114	0	0	0	0	80	0	0	55	0	0	0	1	20	1	4	1	1	2	1	4	1	3	5	1	1	1	1	4	4	1	49	45	40	3
3	60	2	3	1	1	55	163	2	3	0	20	100	0	0	0	0	80	0	0	45	0	0	0	1	20	1	4	1	1	2	1	4	1	3	5	1	1	1	1	4	4	1	49	45	40	3
4	60	2	3	1	1	24	187	2	3	0	8	48	0	0	0	0	30	0	0	24	0	0	0	1	20	1	4	1	1	2	1	4	1	3	5	1	1	1	1	4	4	1	49	45	40	3
5	60	2	3	1	1	60	247	2	3	0	20	140	0	0	0	0	100	0	0	80	0	0	0	1	20	1	4	1	1	2	1	4	1	3	5	1	1	1	1	4	4	1	49	45	40	3
6	60	2	3	1	1	55	302	2	3	0	30	110	0	0	0	0	90	0	0	55	0	0	0	1	20	1	4	1	1	2	1	4	1	3	5	1	1	1	1	4	4	1	49	45	40	3
7	60	2	3	1	1	24	326	2	3	0	8	48	0	0	0	0	30	0	0	24	0	0	1	1	20	1	4	1	1	2	1	4	1	3	5	1	1	1	1	4	4	1	49	45	40	3
8	60	2	3	1	1	52	378	2	3	0	23	103	0	0	0	0	80	0	0	51	0	0	1	1	20	1	4	1	1	2	1	4	1	3	5	1	1	1	1	4	4	1	49	45	40	3
9	60	2	3	1	1	50	428	2	3	0	24	104	0	0	0	0	90	0	0	54	0	0	0	1	20	1	4	1	1	2	1	4	1	3	5	1	1	1	1	4	4	1	49	45	40	3
10	60	2	3	1	1	50	478	2	3	0	21	101	0	0	0	0	80	0	0	51	0	0	1	1	20	1	4	1	1	2	1	4	1	3	5	1	1	1	1	4	4	1	49	45	40	3
1	61	2	3	1	1	86	86	2	11	0	21	101	0	0	0	0	55	0	0	15	0	0	0	1	21	1	5	1	1	4	1	1	1	1	5	1	1	1	1	5	5	5	25	50	35	1
2	61	2	3	1	1	38	124	2	11	0	18	58	0	0	0	0	58	0	0	20	0	0	1	1	21	1	5	1	1	4	1	1	1	1	5	1	1	1	1	5	5	5	25	50	35	1
3	61	2	3	1	1	76	200	2	11	0	9	89	0	0	0	0	79	0	0	13	0	0	0	1	21	1	5	1	1	4	1	1	1	1	5	1	1	1	1	5	5	5	25	50	35	1
4	61	2	3	1	1	37	237	2	11	0	17	57	0	0	0	0	57	0	0	20	0	0	1	1	21	1	5	1	1	4	1	1	1	1	5	1	1	1	1	5	5	5	25	50	35	1
5	61	2	3	1	1	43	280	2	11	0	31	71	0	0	0	0	71	0	0	28	0	0	0	1	21	1	5	1	1	4	1	1	1	1	5	1	1	1	1	5	5	5	25	50	35	1
6	61	2	3	1	1	100	380	2	11	0	41	121	0	0	0	0	80	0	0	21	0	0	0	1	21	1	5	1	1	4	1	1	1	1	5	1	1	1	1	5	5	5	25	50	35	1
7	61	2	3	1	1	80	460	2	11	0	25	105	0	0	0	0	105	0	0	25	0	0	0	1	21	1	5	1	1	4	1	1	1	1	5	1	1	1	1	5	5	5	25	50	35	1
8	61	2	3	1	1	80	540	2	11	0	18	98	0	0	0	0	80	0	0	18	0	0	1	1	21	1	5	1	1	4	1	1	1	1	5	1	1	1	1	5	5	5	25	50	35	1
9	61	2	3	1	1	50	590	2	11	0	41	81	0	0	0	0	81	0	0	31	0	0	0	1	21	1	5	1	1	4	1	1	1	1	5	1	1	1	1	5	5	5	25	50	35	1
10	61	2	3	1	1	73	663	2	11	0	33	73	0	0	0	0	73	0	0	0	0	0	0	1	21	1	5	1	1	4	1	1	1	1	5	1	1	1	1	5	5	5	25	50	35	1
1	62	2	3	1	1	97	97	2	13	0	37	117	0	0	0	0	60	0	0	20	0	0	0	0	25	0	4	1	1	6	1	1	1	1	1	6	7	1	1	1	1	1	10	30	5	8
2	62	2	3	1	1	101	198	2	13	0	41	121	0	0	0	0	60	0	0	20	0	0	0	0	25	0	4	1	1	6	1	1	1	1	1	6	7	1	1	1	1	1	10	30	5	8
3	62	2	3	1	1	109	307	2	13	0	29	109	0	0	0	0	109	0	0	0	0	0	0	0	25	0	4	1	1	6	1	1	1	1	1	6	7	1	1	1	1	1	10	30	5	8
4	62	2	3	1	1	67	374	2	13	0	37	77	0	0	0	0	45	0	0	10	0	0	0	0	25	0	4	1	1	6	1	1	1	1	1	6	7	1	1	1	1	1	10	30	5	8
5	62	2	3	1	1	105	479	2	13	0	35	115	0	0	0	0	60	0	0	10	0	0	0	0	25	0	4	1	1	6	1	1	1	1	1	6	7	1	1	1	1	1	10	30	5	8
6	62	2	3	1	1	65	544	2	13	0	25	65	0	0	0	0	35	0	0	0	0	0	1	0	25	0	4	1	1	6	1	1	1	1	1	6	7	1	1	1	1	1	10	30	5	8
7	62	2	3	1	1	102	646	2	13	0	22	102	0	0	0	0	51	0	0	0	0	0	1	0	25	0	4	1	1	6	1	1	1	1	1	6	7	1	1	1	1	1	10	30	5	8
8	62	2	3	1	1	101	747	2	13	0	21	101	0	0	0	0	51	0	0	0	0	0	1	0	25	0	4	1	1	6	1	1	1	1	1	6	7	1	1	1	1	1	10	30	5	8
9	62	2	3	1	1	122	869	2	13	0	42	122	0	0	0	0	60	0	0	0	0	0	0	0	25	0	4	1	1	6	1	1	1	1	1	6	7	1	1	1	1	1	10	30	5	8
10	62	2	3	1	1	163	1032	2	13	0	43	163	0	0	0	0	80	0	0	0	0	0	0	0	25	0	4	1	1	6	1	1	1	1	1	6	7	1	1	1	1	1	10	30	5	8
1	63	2	3	1	1	15	15	1	2	4	0	0	82	73	22	23	0	10	1	0	10	15	0	0	25	1	2	1	1	4	1	1	1	4	1	1	1	1	1	1	1	1	25	50	30	10
2	63	2	3	1	1	0	15	1	2	4	0	0	117	19	47	9	0	20	2	0	20	0	3	0	25	1	2	1	1	4	1	1	1	4	1	1	1	1	1	1	1	1	25	50	30	10
3	63	2	3	1	1	10	25	1	2	4	0	0	42	41	22	21	0	0	0	0	10	0	3	0	25	1	2	1	1	4	1	1	1	4	1	1	1	1	1	1	1	1	25	50	30	10
4	63	2	3	1	1	21	46	1	2	4	0	0	32	66	12	36	0	0	0	0	6	15	0	0	25	1	2	1	1	4	1	1	1	4	1	1	1	1	1	1	1	1	25	50	30	10
5	63	2	3	1	1	50	96	1	2	4	0	0	117	151	47	47	0	0	0	0	20	30	0	0	25	1	2	1	1	4	1	1	1	4	1	1	1	1	1	1	1	1	25	50	30	10
6	63	2	3	1	1	42	138	1	2	4	0	0	122	122	44	44	0	0	0	0	20	22	0	0	25	1	2	1	1	4	1	1	1	4	1	1	1	1	1	1	1	1	25	50	30	10
7	63	2	3	1	1	39	177	1	2	4	0	0	153	109	43	39	0	0	0	0	20	19	0	0	25	1	2	1	1	4	1	1	1	4	1	1	1	1	1	1	1	1	25	50	30	10
8	63	2	3	1	1	29	206	1	2	4	0	0	79	114	32	34	0	0	0	0	15	14	0	0	25	1	2	1	1	4	1	1	1	4	1	1	1	1	1	1	1	1	25	50	30	10
9	63	2	3	1	1	-7	199	1	2	4	0	0	158	73	48	23	0	30	3	0	20	3	0	0	25	1	2	1	1	4	1	1	1	4	1	1	1	1	1	1	1	1	25	50	30	10
10	63	2	3	1	1	0	199	1	2	4	0	0	103	40	33	10	0	0	0	0	0	0	0	0	25	1	2	1	1	4	1	1	1	4	1	1	1	1	1	1	1	1	25	50	30	10
1	64	2	3	1	1	113	113	2	3	0	33	113	0	0	0	0	40	0	0	0	0	0	0	1	24	0	2	1	1	5	1	5	1	6	6	1	1	3	6	6	3	5	10	40	20	1
2	64	2	3	1	1	92	205	2	3	0	23	103	0	0	0	0	100	0	0	11	0	0	1	1	24	0	2	1	1	5	1	5	1	6	6	1	1	3	6	6	3	5	10	40	20	1
3	64	2	3	1	1	41	246	2	3	0	6	46	0	0	0	0	45	0	0	5	0	0	2	1	24	0	2	1	1	5	1	5	1	6	6	1	1	3	6	6	3	5	10	40	20	1
4	64	2	3	1	1	41	287	2	3	0	1	41	0	0	0	0	40	0	0	0	0	0	2	1	24	0	2	1	1	5	1	5	1	6	6	1	1	3	6	6	3	5	10	40	20	1
5	64	2	3	1	1	134	421	2	3	0	34	154	0	0	0	0	120	0	0	20	0	0	0	1	24	0	2	1	1	5	1	5	1	6	6	1	1	3	6	6	3	5	10	40	20	1
6	64	2	3	1	1	109	530	2	3	0	43	123	0	0	0	0	100	0	0	14	0	0	0	1	24	0	2	1	1	5	1	5	1	6	6	1	1	3	6	6	3	5	10	40	20	1
7	64	2	3	1	1	94	624	2	3	0	21	101	0	0	0	0	80	0	0	7	0	0	1	1	24	0	2	1	1	5	1	5	1	6	6	1	1	3	6	6	3	5	10	40	20	1
8	64	2	3	1	1	106	730	2	3	0	35	115	0	0	0	0	55	0	0	9	0	0	1	1	24	0	2	1	1	5	1	5	1	6	6	1	1	3	6	6	3	5	10	40	20	1
9	64	2	3	1	1	112	842	2	3	0	42	122	0	0	0	0	120	0	0	10	0	0	1	1	24	0	2	1	1	5	1	5	1	6	6	1	1	3	6	6	3	5	10	40	20	1
10	64	2	3	1	1	0	842	2	3	0	0	0	0	0	0	0	0	0	0	0	0	0	3	1	24	0	2	1	1	5	1	5	1	6	6	1	1	3	6	6	3	5	10	40	20	1
1	65	2	3	1	1	10	10	1	7	14	0	0	62	115	20	35	0	20	2	0	0	30	0	1	26	2	1	1	1	2	6	5	1	5	6	2	1	1	5	5	4	3	20	25	20	8
2	65	2	3	1	1	35	45	1	7	14	0	0	2	161	0	50	0	0	0	0	0	35	3	1	26	2	1	1	1	2	6	5	1	5	6	2	1	1	5	5	4	3	20	25	20	8
3	65	2	3	1	1	18	63	1	7	14	0	0	43	73	10	18	0	0	0	0	0	18	3	1	26	2	1	1	1	2	6	5	1	5	6	2	1	1	5	5	4	3	20	25	20	8
4	65	2	3	1	1	20	83	1	7	14	0	0	16	96	0	26	0	0	0	0	0	20	0	1	26	2	1	1	1	2	6	5	1	5	6	2	1	1	5	5	4	3	20	25	20	8
5	65	2	3	1	1	20	103	1	7	14	0	0	139	114	29	24	0	0	0	0	0	20	0	1	26	2	1	1	1	2	6	5	1	5	6	2	1	1	5	5	4	3	20	25	20	8
6	65	2	3	1	1	-8	95	1	7	14	0	0	157	121	27	21	0	30	3	0	1	21	0	1	26	2	1	1	1	2	6	5	1	5	6	2	1	1	5	5	4	3	20	25	20	8
7	65	2	3	1	1	6	101	1	7	14	0	0	0	116	0	16	0	10	1	0	0	16	0	1	26	2	1	1	1	2	6	5	1	5	6	2	1	1	5	5	4	3	20	25	20	8
8	65	2	3	1	1	7	108	1	7	14	0	0	9	117	0	17	0	10	1	0	0	17	0	1	26	2	1	1	1	2	6	5	1	5	6	2	1	1	5	5	4	3	20	25	20	8
9	65	2	3	1	1	-14	94	1	7	14	0	0	57	116	7	16	0	30	3	0	0	16	0	1	26	2	1	1	1	2	6	5	1	5	6	2	1	1	5	5	4	3	20	25	20	8
10	65	2	3	1	1	0	94	1	7	14	0	0	0	110	0	40	0	0	0	0	0	0	0	1	26	2	1	1	1	2	6	5	1	5	6	2	1	1	5	5	4	3	20	25	20	8
1	66	2	3	1	1	16	16	1	6	10	0	0	114	73	14	13	0	0	0	0	10	6	0	1	20	1	7	1	1	4	3	3	1	4	7	3	1	1	5	5	4	5	18	50	25	9
2	66	2	3	1	1	0	16	1	6	10	0	0	114	138	24	38	0	10	1	0	10	0	3	1	20	1	7	1	1	4	3	3	1	4	7	3	1	1	5	5	4	5	18	50	25	9
3	66	2	3	1	1	-28	-12	1	6	10	0	0	59	41	9	11	0	30	3	0	1	1	3	1	20	1	7	1	1	4	3	3	1	4	7	3	1	1	5	5	4	5	18	50	25	9
4	66	2	3	1	1	-29	-41	1	6	10	0	0	13	41	2	11	0	30	3	0	1	0	0	1	20	1	7	1	1	4	3	3	1	4	7	3	1	1	5	5	4	5	18	50	25	9
5	66	2	3	1	1	-12	-53	1	6	10	0	0	140	0	40	0	0	30	3	0	18	0	0	1	20	1	7	1	1	4	3	3	1	4	7	3	1	1	5	5	4	5	18	50	25	9
6	66	2	3	1	1	-29	-82	1	6	10	0	0	61	0	11	0	0	30	3	0	1	0	0	1	20	1	7	1	1	4	3	3	1	4	7	3	1	1	5	5	4	5	18	50	25	9
7	66	2	3	1	1	-30	-112	1	6	10	0	0	45	0	8	0	0	30	3	0	0	0	0	1	20	1	7	1	1	4	3	3	1	4	7	3	1	1	5	5	4	5	18	50	25	9
8	66	2	3	1	1	-20	-132	1	6	10	0	0	41	53	6	13	0	30	3	0	6	4	0	1	20	1	7	1	1	4	3	3	1	4	7	3	1	1	5	5	4	5	18	50	25	9
9	66	2	3	1	1	-22	-154	1	6	10	0	0	72	0	8	0	0	30	3	0	8	0	0	1	20	1	7	1	1	4	3	3	1	4	7	3	1	1	5	5	4	5	18	50	25	9
10	66	2	3	1	1	0	-154	1	6	10	0	0	151	0	31	0	0	0	0	0	0	0	0	1	20	1	7	1	1	4	3	3	1	4	7	3	1	1	5	5	4	5	18	50	25	9
1	67	2	4	1	1	105	105	2	10	0	45	125	0	0	0	0	60	0	0	20	0	0	0	1	22	0	1	1	1	2	1	1	1	1	1	1	1	1	3	2	1	1	30	50	50	3
2	67	2	4	1	1	143	248	2	10	0	33	153	0	0	0	0	50	0	0	10	0	0	0	1	22	0	1	1	1	2	1	1	1	1	1	1	1	1	3	2	1	1	30	50	50	3
3	67	2	4	1	1	8	256	2	10	0	10	10	0	0	0	0	5	0	0	2	0	0	1	1	22	0	1	1	1	2	1	1	1	1	1	1	1	1	3	2	1	1	30	50	50	3
4	67	2	4	1	1	44	300	2	10	0	18	58	0	0	0	0	58	0	0	14	0	0	0	1	22	0	1	1	1	2	1	1	1	1	1	1	1	1	3	2	1	1	30	50	50	3
5	67	2	4	1	1	120	420	2	10	0	28	148	0	0	0	0	148	0	0	28	0	0	0	1	22	0	1	1	1	2	1	1	1	1	1	1	1	1	3	2	1	1	30	50	50	3
6	67	2	4	1	1	110	530	2	10	0	37	117	0	0	0	0	25	0	0	7	0	0	0	1	22	0	1	1	1	2	1	1	1	1	1	1	1	1	3	2	1	1	30	50	50	3
7	67	2	4	1	1	80	610	2	10	0	6	86	0	0	0	0	86	0	0	6	0	0	1	1	22	0	1	1	1	2	1	1	1	1	1	1	1	1	3	2	1	1	30	50	50	3
8	67	2	4	1	1	0	610	2	10	0	0	0	0	0	0	0	0	0	0	0	0	0	2	1	22	0	1	1	1	2	1	1	1	1	1	1	1	1	3	2	1	1	30	50	50	3
9	67	2	4	1	1	30	640	2	10	0	31	31	0	0	0	0	31	0	0	1	0	0	0	1	22	0	1	1	1	2	1	1	1	1	1	1	1	1	3	2	1	1	30	50	50	3
10	67	2	4	1	1	0	640	2	10	0	0	0	0	0	0	0	0	0	0	0	0	0	3	1	22	0	1	1	1	2	1	1	1	1	1	1	1	1	3	2	1	1	30	50	50	3
1	68	2	4	1	1	25	25	2	10	0	41	41	0	0	0	0	21	0	0	16	0	0	0	1	23	1	2	3	2	2	2	3	2	4	4	6	3	1	1	2	4	1	20	50	30	4
2	68	2	4	1	1	44	69	2	10	0	19	59	0	0	0	0	26	0	0	15	0	0	0	1	23	1	2	3	2	2	2	3	2	4	4	6	3	1	1	2	4	1	20	50	30	4
3	68	2	4	1	1	0	69	2	10	0	0	0	0	0	0	0	0	0	0	0	0	0	2	1	23	1	2	3	2	2	2	3	2	4	4	6	3	1	1	2	4	1	20	50	30	4
4	68	2	4	1	1	15	84	2	10	0	17	17	0	0	0	0	8	0	0	2	0	0	0	1	23	1	2	3	2	2	2	3	2	4	4	6	3	1	1	2	4	1	20	50	30	4
5	68	2	4	1	1	32	116	2	10	0	6	46	0	0	0	0	25	0	0	14	0	0	1	1	23	1	2	3	2	2	2	3	2	4	4	6	3	1	1	2	4	1	20	50	30	4
6	68	2	4	1	1	49	165	2	10	0	30	70	0	0	0	0	40	0	0	21	0	0	0	1	23	1	2	3	2	2	2	3	2	4	4	6	3	1	1	2	4	1	20	50	30	4
7	68	2	4	1	1	54	219	2	10	0	33	73	0	0	0	0	36	0	0	19	0	0	0	1	23	1	2	3	2	2	2	3	2	4	4	6	3	1	1	2	4	1	20	50	30	4
8	68	2	4	1	1	26	245	2	10	0	33	33	0	0	0	0	20	0	0	7	0	0	0	1	23	1	2	3	2	2	2	3	2	4	4	6	3	1	1	2	4	1	20	50	30	4
9	68	2	4	1	1	124	369	2	10	0	24	144	0	0	0	0	144	0	0	20	0	0	0	1	23	1	2	3	2	2	2	3	2	4	4	6	3	1	1	2	4	1	20	50	30	4
10	68	2	4	1	1	91	460	2	10	0	22	102	0	0	0	0	35	0	0	11	0	0	1	1	23	1	2	3	2	2	2	3	2	4	4	6	3	1	1	2	4	1	20	50	30	4
1	69	2	4	1	1	70	70	2	11	0	30	110	0	0	0	0	70	0	0	40	0	0	0	0	21	0	4	1	1	6	1	3	1	4	5	2	1	1	1	3	4	1	15	60	30	5
2	69	2	4	1	1	126	196	2	11	0	26	146	0	0	0	0	70	0	0	20	0	0	0	0	21	0	4	1	1	6	1	3	1	4	5	2	1	1	1	3	4	1	15	60	30	5
3	69	2	4	1	1	44	240	2	11	0	7	47	0	0	0	0	19	0	0	3	0	0	1	0	21	0	4	1	1	6	1	3	1	4	5	2	1	1	1	3	4	1	15	60	30	5
4	69	2	4	1	1	56	296	2	11	0	1	81	0	0	0	0	49	0	0	25	0	0	0	0	21	0	4	1	1	6	1	3	1	4	5	2	1	1	1	3	4	1	15	60	30	5
5	69	2	4	1	1	120	416	2	11	0	30	150	0	0	0	0	73	0	0	30	0	0	0	0	21	0	4	1	1	6	1	3	1	4	5	2	1	1	1	3	4	1	15	60	30	5
6	69	2	4	1	1	110	526	2	11	0	35	115	0	0	0	0	39	0	0	5	0	0	0	0	21	0	4	1	1	6	1	3	1	4	5	2	1	1	1	3	4	1	15	60	30	5
7	69	2	4	1	1	91	617	2	11	0	16	96	0	0	0	0	35	0	0	5	0	0	0	0	21	0	4	1	1	6	1	3	1	4	5	2	1	1	1	3	4	1	15	60	30	5
8	69	2	4	1	1	142	759	2	11	0	32	152	0	0	0	0	52	0	0	10	0	0	0	0	21	0	4	1	1	6	1	3	1	4	5	2	1	1	1	3	4	1	15	60	30	5
9	69	2	4	1	1	115	874	2	11	0	38	118	0	0	0	0	18	0	0	3	0	0	0	0	21	0	4	1	1	6	1	3	1	4	5	2	1	1	1	3	4	1	15	60	30	5
10	69	2	4	1	1	60	934	2	11	0	20	60	0	0	0	0	30	0	0	0	0	0	1	0	21	0	4	1	1	6	1	3	1	4	5	2	1	1	1	3	4	1	15	60	30	5
1	70	2	4	1	1	116	116	2	16	0	36	116	0	0	0	0	60	0	0	0	0	0	0	0	19	1	1	1	1	5	1	5	1	5	6	1	1	4	1	5	5	1	20	50	25	1
2	70	2	4	1	1	0	116	2	16	0	0	0	0	0	0	0	0	0	0	0	0	0	3	0	19	1	1	1	1	5	1	5	1	5	6	1	1	4	1	5	5	1	20	50	25	1
3	70	2	4	1	1	41	157	2	16	0	10	50	0	0	0	0	25	0	0	9	0	0	0	0	19	1	1	1	1	5	1	5	1	5	6	1	1	4	1	5	5	1	20	50	25	1
4	70	2	4	1	1	50	207	2	16	0	19	59	0	0	0	0	30	0	0	9	0	0	0	0	19	1	1	1	1	5	1	5	1	5	6	1	1	4	1	5	5	1	20	50	25	1
5	70	2	4	1	1	93	300	2	16	0	13	93	0	0	0	0	45	0	0	0	0	0	1	0	19	1	1	1	1	5	1	5	1	5	6	1	1	4	1	5	5	1	20	50	25	1
6	70	2	4	1	1	0	300	2	16	0	0	0	0	0	0	0	0	0	0	0	0	0	3	0	19	1	1	1	1	5	1	5	1	5	6	1	1	4	1	5	5	1	20	50	25	1
7	70	2	4	1	1	97	397	2	16	0	37	117	0	0	0	0	60	0	0	20	0	0	0	0	19	1	1	1	1	5	1	5	1	5	6	1	1	4	1	5	5	1	20	50	25	1
8	70	2	4	1	1	124	521	2	16	0	29	149	0	0	0	0	75	0	0	25	0	0	0	0	19	1	1	1	1	5	1	5	1	5	6	1	1	4	1	5	5	1	20	50	25	1
9	70	2	4	1	1	89	610	2	16	0	29	109	0	0	0	0	109	0	0	20	0	0	0	0	19	1	1	1	1	5	1	5	1	5	6	1	1	4	1	5	5	1	20	50	25	1
10	70	2	4	1	1	0	610	2	16	0	0	0	0	0	0	0	0	0	0	0	0	0	3	0	19	1	1	1	1	5	1	5	1	5	6	1	1	4	1	5	5	1	20	50	25	1
1	71	2	4	1	1	62	62	2	8	0	37	77	0	0	0	0	25	0	0	15	0	0	0	1	22	1	5	2	2	3	2	5	2	4	6	5	2	2	5	5	4	4	30	50	20	5
2	71	2	4	1	1	130	192	2	8	0	26	146	0	0	0	0	20	0	0	16	0	0	0	1	22	1	5	2	2	3	2	5	2	4	6	5	2	2	5	5	4	4	30	50	20	5
3	71	2	4	1	1	118	310	2	8	0	6	126	0	0	0	0	30	0	0	8	0	0	0	1	22	1	5	2	2	3	2	5	2	4	6	5	2	2	5	5	4	4	30	50	20	5
4	71	2	4	1	1	6	316	2	8	0	9	9	0	0	0	0	4	0	0	3	0	0	0	1	22	1	5	2	2	3	2	5	2	4	6	5	2	2	5	5	4	4	30	50	20	5
5	71	2	4	1	1	82	398	2	8	0	12	92	0	0	0	0	30	0	0	10	0	0	1	1	22	1	5	2	2	3	2	5	2	4	6	5	2	2	5	5	4	4	30	50	20	5
6	71	2	4	1	1	0	398	2	8	0	0	0	0	0	0	0	0	0	0	0	0	0	3	1	22	1	5	2	2	3	2	5	2	4	6	5	2	2	5	5	4	4	30	50	20	5
7	71	2	4	1	1	102	500	2	8	0	34	114	0	0	0	0	50	0	0	12	0	0	0	1	22	1	5	2	2	3	2	5	2	4	6	5	2	2	5	5	4	4	30	50	20	5
8	71	2	4	1	1	120	620	2	8	0	25	145	0	0	0	0	50	0	0	25	0	0	0	1	22	1	5	2	2	3	2	5	2	4	6	5	2	2	5	5	4	4	30	50	20	5
9	71	2	4	1	1	90	710	2	8	0	22	102	0	0	0	0	30	0	0	12	0	0	0	1	22	1	5	2	2	3	2	5	2	4	6	5	2	2	5	5	4	4	30	50	20	5
10	71	2	4	1	1	50	760	2	8	0	16	56	0	0	0	0	15	0	0	6	0	0	0	1	22	1	5	2	2	3	2	5	2	4	6	5	2	2	5	5	4	4	30	50	20	5
1	72	2	4	1	1	32	32	1	9	22	0	0	115	52	45	18	0	0	0	0	25	7	0	1	23	1	2	6	1	2	6	5	4	7	1	1	1	3	5	7	7	6	60	50	30	7
2	72	2	4	1	1	15	47	1	9	22	0	0	69	0	35	0	0	0	0	0	15	0	0	1	23	1	2	6	1	2	6	5	4	7	1	1	1	3	5	7	7	6	60	50	30	7
3	72	2	4	1	1	5	52	1	9	22	0	0	91	40	52	18	0	0	0	0	0	5	0	1	23	1	2	6	1	2	6	5	4	7	1	1	1	3	5	7	7	6	60	50	30	7
4	72	2	4	1	1	8	60	1	9	22	0	0	102	41	50	18	0	0	0	0	5	3	0	1	23	1	2	6	1	2	6	5	4	7	1	1	1	3	5	7	7	6	60	50	30	7
5	72	2	4	1	1	5	65	1	9	22	0	0	108	88	72	49	0	10	1	0	0	15	0	1	23	1	2	6	1	2	6	5	4	7	1	1	1	3	5	7	7	6	60	50	30	7
6	72	2	4	1	1	14	79	1	9	22	0	0	61	152	30	85	0	10	1	0	10	14	0	1	23	1	2	6	1	2	6	5	4	7	1	1	1	3	5	7	7	6	60	50	30	7
7	72	2	4	1	1	14	93	1	9	22	0	0	156	40	78	19	0	10	1	0	14	10	0	1	23	1	2	6	1	2	6	5	4	7	1	1	1	3	5	7	7	6	60	50	30	7
8	72	2	4	1	1	52	145	1	9	22	0	0	97	142	60	80	0	0	0	0	30	22	0	1	23	1	2	6	1	2	6	5	4	7	1	1	1	3	5	7	7	6	60	50	30	7
9	72	2	4	1	1	23	168	1	9	22	0	0	66	51	50	39	0	0	0	0	16	7	0	1	23	1	2	6	1	2	6	5	4	7	1	1	1	3	5	7	7	6	60	50	30	7
10	72	2	4	1	1	4	172	1	9	22	0	0	103	94	90	80	0	0	0	0	3	1	0	1	23	1	2	6	1	2	6	5	4	7	1	1	1	3	5	7	7	6	60	50	30	7
1	73	2	4	1	1	61	61	2	23	0	36	76	0	0	0	0	35	0	0	15	0	0	0	1	27	1	2	3	1	4	5	5	1	2	2	2	3	1	1	3	4	4	20	60	30	7
2	73	2	4	1	1	39	100	2	23	0	15	55	0	0	0	0	40	0	0	16	0	0	1	1	27	1	2	3	1	4	5	5	1	2	2	2	3	1	1	3	4	4	20	60	30	7
3	73	2	4	1	1	35	135	2	23	0	5	45	0	0	0	0	45	0	0	10	0	0	0	1	27	1	2	3	1	4	5	5	1	2	2	2	3	1	1	3	4	4	20	60	30	7
4	73	2	4	1	1	0	135	2	23	0	0	0	0	0	0	0	0	0	0	0	0	0	3	1	27	1	2	3	1	4	5	5	1	2	2	2	3	1	1	3	4	4	20	60	30	7
5	73	2	4	1	1	85	220	2	23	0	24	104	0	0	0	0	70	0	0	19	0	0	0	1	27	1	2	3	1	4	5	5	1	2	2	2	3	1	1	3	4	4	20	60	30	7
6	73	2	4	1	1	68	288	2	23	0	29	69	0	0	0	0	35	0	0	1	0	0	0	1	27	1	2	3	1	4	5	5	1	2	2	2	3	1	1	3	4	4	20	60	30	7
7	73	2	4	1	1	0	288	2	23	0	0	0	0	0	0	0	0	0	0	0	0	0	3	1	27	1	2	3	1	4	5	5	1	2	2	2	3	1	1	3	4	4	20	60	30	7
8	73	2	4	1	1	120	408	2	23	0	30	150	0	0	0	0	150	0	0	30	0	0	0	1	27	1	2	3	1	4	5	5	1	2	2	2	3	1	1	3	4	4	20	60	30	7
9	73	2	4	1	1	13	421	2	23	0	18	18	0	0	0	0	5	0	0	5	0	0	0	1	27	1	2	3	1	4	5	5	1	2	2	2	3	1	1	3	4	4	20	60	30	7
10	73	2	4	1	1	129	550	2	23	0	34	154	0	0	0	0	35	0	0	25	0	0	0	1	27	1	2	3	1	4	5	5	1	2	2	2	3	1	1	3	4	4	20	60	30	7
1	74	2	4	1	1	7	7	1	5	20	0	0	77	79	25	28	0	10	1	0	15	2	0	1	19	1	2	1	1	7	3	7	2	7	3	2	1	1	5	6	2	1	20	40	30	7
2	74	2	4	1	1	6	13	1	5	20	0	0	146	80	20	15	0	10	1	0	16	0	0	1	19	1	2	1	1	7	3	7	2	7	3	2	1	1	5	6	2	1	20	40	30	7
3	74	2	4	1	1	9	22	1	5	20	0	0	126	40	30	20	0	0	0	0	8	1	0	1	19	1	2	1	1	7	3	7	2	7	3	2	1	1	5	6	2	1	20	40	30	7
4	74	2	4	1	1	-27	-5	1	5	20	0	0	9	51	4	17	0	40	4	0	3	10	0	1	19	1	2	1	1	7	3	7	2	7	3	2	1	1	5	6	2	1	20	40	30	7
5	74	2	4	1	1	-20	-25	1	5	20	0	0	92	0	30	0	0	30	3	0	10	0	0	1	19	1	2	1	1	7	3	7	2	7	3	2	1	1	5	6	2	1	20	40	30	7
6	74	2	4	1	1	-15	-40	1	5	20	0	0	0	119	0	55	0	30	3	0	0	15	0	1	19	1	2	1	1	7	3	7	2	7	3	2	1	1	5	6	2	1	20	40	30	7
7	74	2	4	1	1	12	-28	1	5	20	0	0	114	0	50	0	0	0	0	0	12	0	0	1	19	1	2	1	1	7	3	7	2	7	3	2	1	1	5	6	2	1	20	40	30	7
8	74	2	4	1	1	-5	-33	1	5	20	0	0	145	108	50	50	0	30	3	0	25	0	0	1	19	1	2	1	1	7	3	7	2	7	3	2	1	1	5	6	2	1	20	40	30	7
9	74	2	4	1	1	12	-21	1	5	20	0	0	102	0	30	0	0	0	0	0	12	0	0	1	19	1	2	1	1	7	3	7	2	7	3	2	1	1	5	6	2	1	20	40	30	7
10	74	2	4	1	1	6	-15	1	5	20	0	0	56	148	15	50	0	0	0	0	6	0	0	1	19	1	2	1	1	7	3	7	2	7	3	2	1	1	5	6	2	1	20	40	30	7
1	75	2	4	1	1	90	90	2	6	0	35	115	0	0	0	0	45	0	0	25	0	0	0	0	22	1	3	4	1	2	4	1	1	1	2	1	4	2	1	4	4	1	15	75	25	1
2	75	2	4	1	1	54	144	2	6	0	29	69	0	0	0	0	35	0	0	15	0	0	0	0	22	1	3	4	1	2	4	1	1	1	2	1	4	2	1	4	4	1	15	75	25	1
3	75	2	4	1	1	91	235	2	6	0	11	91	0	0	0	0	52	0	0	0	0	0	1	0	22	1	3	4	1	2	4	1	1	1	2	1	4	2	1	4	4	1	15	75	25	1
4	75	2	4	1	1	97	332	2	6	0	22	102	0	0	0	0	50	0	0	5	0	0	0	0	22	1	3	4	1	2	4	1	1	1	2	1	4	2	1	4	4	1	15	75	25	1
5	75	2	4	1	1	108	440	2	6	0	28	108	0	0	0	0	72	0	0	0	0	0	0	0	22	1	3	4	1	2	4	1	1	1	2	1	4	2	1	4	4	1	15	75	25	1
6	75	2	4	1	1	51	491	2	6	0	21	61	0	0	0	0	30	0	0	10	0	0	1	0	22	1	3	4	1	2	4	1	1	1	2	1	4	2	1	4	4	1	15	75	25	1
7	75	2	4	1	1	142	633	2	6	0	36	156	0	0	0	0	78	0	0	14	0	0	0	0	22	1	3	4	1	2	4	1	1	1	2	1	4	2	1	4	4	1	15	75	25	1
8	75	2	4	1	1	67	700	2	6	0	17	97	0	0	0	0	60	0	0	30	0	0	1	0	22	1	3	4	1	2	4	1	1	1	2	1	4	2	1	4	4	1	15	75	25	1
9	75	2	4	1	1	50	750	2	6	0	26	66	0	0	0	0	50	0	0	16	0	0	0	0	22	1	3	4	1	2	4	1	1	1	2	1	4	2	1	4	4	1	15	75	25	1
10	75	2	4	1	1	100	850	2	6	0	23	103	0	0	0	0	90	0	0	3	0	0	0	0	22	1	3	4	1	2	4	1	1	1	2	1	4	2	1	4	4	1	15	75	25	1
1	76	2	4	1	1	36	36	1	1	2	0	0	125	41	60	21	0	0	0	0	20	16	0	1	22	1	3	2	1	4	3	7	1	7	5	5	2	1	7	6	3	7	45	35	25	10
2	76	2	4	1	1	5	41	1	1	2	0	0	153	59	50	26	0	20	2	0	10	15	0	1	22	1	3	2	1	4	3	7	1	7	5	5	2	1	7	6	3	7	45	35	25	10
3	76	2	4	1	1	2	43	1	1	2	0	0	10	0	5	0	0	0	0	0	2	0	0	1	22	1	3	2	1	4	3	7	1	7	5	5	2	1	7	6	3	7	45	35	25	10
4	76	2	4	1	1	6	49	1	1	2	0	0	58	17	58	8	0	10	1	0	14	2	0	1	22	1	3	2	1	4	3	7	1	7	5	5	2	1	7	6	3	7	45	35	25	10
5	76	2	4	1	1	42	91	1	1	2	0	0	148	46	148	25	0	0	0	0	28	14	0	1	22	1	3	2	1	4	3	7	1	7	5	5	2	1	7	6	3	7	45	35	25	10
6	76	2	4	1	1	18	109	1	1	2	0	0	117	70	25	40	0	10	1	0	7	21	0	1	22	1	3	2	1	4	3	7	1	7	5	5	2	1	7	6	3	7	45	35	25	10
7	76	2	4	1	1	5	114	1	1	2	0	0	86	73	86	36	0	20	2	0	6	19	0	1	22	1	3	2	1	4	3	7	1	7	5	5	2	1	7	6	3	7	45	35	25	10
8	76	2	4	1	1	7	121	1	1	2	0	0	0	33	0	20	0	0	0	0	0	7	0	1	22	1	3	2	1	4	3	7	1	7	5	5	2	1	7	6	3	7	45	35	25	10
9	76	2	4	1	1	-9	112	1	1	2	0	0	31	144	31	144	0	30	3	0	1	20	0	1	22	1	3	2	1	4	3	7	1	7	5	5	2	1	7	6	3	7	45	35	25	10
10	76	2	4	1	1	11	123	1	1	2	0	0	0	102	0	35	0	0	0	0	0	11	0	1	22	1	3	2	1	4	3	7	1	7	5	5	2	1	7	6	3	7	45	35	25	10
1	77	2	4	1	1	50	50	1	3	18	0	0	110	74	70	35	0	0	0	0	40	10	0	0	23	1	1	1	1	5	1	2	2	4	6	4	1	1	1	4	5	1	30	60	30	10
2	77	2	4	1	1	40	90	1	3	18	0	0	146	103	70	60	0	0	0	0	20	20	0	0	23	1	1	1	1	5	1	2	2	4	6	4	1	1	1	4	5	1	30	60	30	10
3	77	2	4	1	1	13	103	1	3	18	0	0	47	80	19	29	0	10	1	0	3	20	0	0	23	1	1	1	1	5	1	2	2	4	6	4	1	1	1	4	5	1	30	60	30	10
4	77	2	4	1	1	35	138	1	3	18	0	0	81	83	49	38	0	10	1	0	25	20	0	0	23	1	1	1	1	5	1	2	2	4	6	4	1	1	1	4	5	1	30	60	30	10
5	77	2	4	1	1	38	176	1	3	18	0	0	150	48	73	20	0	0	0	0	30	8	0	0	23	1	1	1	1	5	1	2	2	4	6	4	1	1	1	4	5	1	30	60	30	10
6	77	2	4	1	1	39	215	1	3	18	0	0	115	154	39	49	0	0	0	0	5	34	0	0	23	1	1	1	1	5	1	2	2	4	6	4	1	1	1	4	5	1	30	60	30	10
7	77	2	4	1	1	27	242	1	3	18	0	0	96	92	35	35	0	0	0	0	5	22	0	0	23	1	1	1	1	5	1	2	2	4	6	4	1	1	1	4	5	1	30	60	30	10
8	77	2	4	1	1	45	287	1	3	18	0	0	152	135	52	35	0	0	0	0	10	35	0	0	23	1	1	1	1	5	1	2	2	4	6	4	1	1	1	4	5	1	30	60	30	10
9	77	2	4	1	1	17	304	1	3	18	0	0	118	104	18	34	0	10	1	0	3	24	0	0	23	1	1	1	1	5	1	2	2	4	6	4	1	1	1	4	5	1	30	60	30	10
10	77	2	4	1	1	19	323	1	3	18	0	0	60	59	30	25	0	0	0	0	0	19	0	0	23	1	1	1	1	5	1	2	2	4	6	4	1	1	1	4	5	1	30	60	30	10
1	78	2	4	1	1	57	57	2	23	0	29	69	0	0	0	0	29	0	0	12	0	0	0	1	23	1	5	2	1	4	1	1	1	1	1	2	2	1	1	1	1	1	6	60	10	5
2	78	2	4	1	1	37	94	2	23	0	14	54	0	0	0	0	40	0	0	17	0	0	0	1	23	1	5	2	1	4	1	1	1	1	1	2	2	1	1	1	1	1	6	60	10	5
3	78	2	4	1	1	0	94	2	23	0	0	0	0	0	0	0	0	0	0	0	0	0	2	1	23	1	5	2	1	4	1	1	1	1	1	2	2	1	1	1	1	1	6	60	10	5
4	78	2	4	1	1	0	94	2	23	0	0	0	0	0	0	0	0	0	0	0	0	0	1	1	23	1	5	2	1	4	1	1	1	1	1	2	2	1	1	1	1	1	6	60	10	5
5	78	2	4	1	1	51	145	2	23	0	21	61	0	0	0	0	31	0	0	10	0	0	0	1	23	1	5	2	1	4	1	1	1	1	1	2	2	1	1	1	1	1	6	60	10	5
6	78	2	4	1	1	106	251	2	23	0	39	119	0	0	0	0	71	0	0	13	0	0	0	1	23	1	5	2	1	4	1	1	1	1	1	2	2	1	1	1	1	1	6	60	10	5
7	78	2	4	1	1	78	329	2	23	0	11	91	0	0	0	0	35	0	0	13	0	0	0	1	23	1	5	2	1	4	1	1	1	1	1	2	2	1	1	1	1	1	6	60	10	5
8	78	2	4	1	1	136	465	2	23	0	26	146	0	0	0	0	53	0	0	10	0	0	0	1	23	1	5	2	1	4	1	1	1	1	1	2	2	1	1	1	1	1	6	60	10	5
9	78	2	4	1	1	16	481	2	23	0	18	18	0	0	0	0	5	0	0	2	0	0	0	1	23	1	5	2	1	4	1	1	1	1	1	2	2	1	1	1	1	1	6	60	10	5
10	78	2	4	1	1	49	530	2	23	0	10	50	0	0	0	0	50	0	0	1	0	0	0	1	23	1	5	2	1	4	1	1	1	1	1	2	2	1	1	1	1	1	6	60	10	5
1	79	2	4	1	1	35	35	1	21	24	0	0	72	108	36	50	0	0	0	0	15	20	0	1	20	1	1	1	1	4	1	5	1	6	6	4	3	1	6	6	1	6	0	90	90	8
2	79	2	4	1	1	-12	23	1	21	24	0	0	47	102	22	50	0	40	4	0	10	18	0	1	20	1	1	1	1	4	1	5	1	6	6	4	3	1	6	6	1	6	0	90	90	8
3	79	2	4	1	1	-18	5	1	21	24	0	0	0	40	0	20	0	20	2	0	0	2	0	1	20	1	1	1	1	4	1	5	1	6	6	4	3	1	6	6	1	6	0	90	90	8
4	79	2	4	1	1	-5	0	1	21	24	0	0	16	40	8	20	0	10	1	0	5	0	0	1	20	1	1	1	1	4	1	5	1	6	6	4	3	1	6	6	1	6	0	90	90	8
5	79	2	4	1	1	8	8	1	21	24	0	0	102	83	40	30	0	20	2	0	20	8	0	1	20	1	1	1	1	4	1	5	1	6	6	4	3	1	6	6	1	6	0	90	90	8
6	79	2	4	1	1	0	8	1	21	24	0	0	60	62	20	20	0	20	2	0	15	5	0	1	20	1	1	1	1	4	1	5	1	6	6	4	3	1	6	6	1	6	0	90	90	8
7	79	2	4	1	1	0	8	1	21	24	0	0	138	40	45	0	0	30	3	0	30	0	0	1	20	1	1	1	1	4	1	5	1	6	6	4	3	1	6	6	1	6	0	90	90	8
8	79	2	4	1	1	50	58	1	21	24	0	0	152	0	90	0	0	0	0	0	50	0	0	1	20	1	1	1	1	4	1	5	1	6	6	4	3	1	6	6	1	6	0	90	90	8
9	79	2	4	1	1	46	104	1	21	24	0	0	108	70	75	45	0	0	0	0	38	8	0	1	20	1	1	1	1	4	1	5	1	6	6	4	3	1	6	6	1	6	0	90	90	8
10	79	2	4	1	1	0	104	1	21	24	0	0	63	103	40	20	0	0	0	0	0	0	0	1	20	1	1	1	1	4	1	5	1	6	6	4	3	1	6	6	1	6	0	90	90	8
1	80	2	4	1	1	13	13	1	15	17	0	0	71	61	50	40	0	10	1	0	15	8	0	0	27	1	3	1	1	4	1	1	1	1	1	2	1	1	1	3	1	1	40	50	50	8
2	80	2	4	1	1	21	34	1	15	17	0	0	32	53	25	30	0	0	0	0	10	11	0	0	27	1	3	1	1	4	1	1	1	1	1	2	1	1	1	3	1	1	40	50	50	8
3	80	2	4	1	1	33	67	1	15	17	0	0	89	63	50	40	0	0	0	0	25	8	0	0	27	1	3	1	1	4	1	1	1	1	1	2	1	1	1	3	1	1	40	50	50	8
4	80	2	4	1	1	26	93	1	15	17	0	0	94	7	50	4	0	0	0	0	25	1	0	0	27	1	3	1	1	4	1	1	1	1	1	2	1	1	1	3	1	1	40	50	50	8
5	80	2	4	1	1	50	143	1	15	17	0	0	95	102	50	60	0	0	0	0	28	22	0	0	27	1	3	1	1	4	1	1	1	1	1	2	1	1	1	3	1	1	40	50	50	8
6	80	2	4	1	1	60	203	1	15	17	0	0	115	117	55	67	0	0	0	0	30	30	0	0	27	1	3	1	1	4	1	1	1	1	1	2	1	1	1	3	1	1	40	50	50	8
7	80	2	4	1	1	22	225	1	15	17	0	0	62	48	30	27	0	0	0	0	14	8	0	0	27	1	3	1	1	4	1	1	1	1	1	2	1	1	1	3	1	1	40	50	50	8
8	80	2	4	1	1	57	282	1	15	17	0	0	136	109	76	60	0	0	0	0	35	22	0	0	27	1	3	1	1	4	1	1	1	1	1	2	1	1	1	3	1	1	40	50	50	8
9	80	2	4	1	1	41	323	1	15	17	0	0	55	112	27	62	0	0	0	0	16	25	0	0	27	1	3	1	1	4	1	1	1	1	1	2	1	1	1	3	1	1	40	50	50	8
10	80	2	4	1	1	18	341	1	15	17	0	0	102	101	50	50	0	0	0	0	0	18	0	0	27	1	3	1	1	4	1	1	1	1	1	2	1	1	1	3	1	1	40	50	50	8
1	81	2	4	1	1	56	56	2	14	0	31	71	0	0	0	0	50	0	0	15	0	0	0	1	22	1	5	1	1	1	1	1	1	1	3	5	1	1	1	1	1	1	30	100	50	1
2	81	2	4	1	1	22	78	2	14	0	32	32	0	0	0	0	25	0	0	10	0	0	1	1	22	1	5	1	1	1	1	1	1	1	3	5	1	1	1	1	1	1	30	100	50	1
3	81	2	4	1	1	64	142	2	14	0	9	89	0	0	0	0	50	0	0	25	0	0	0	1	22	1	5	1	1	1	1	1	1	1	3	5	1	1	1	1	1	1	30	100	50	1
4	81	2	4	1	1	69	211	2	14	0	14	94	0	0	0	0	50	0	0	25	0	0	0	1	22	1	5	1	1	1	1	1	1	1	3	5	1	1	1	1	1	1	30	100	50	1
5	81	2	4	1	1	67	278	2	14	0	15	95	0	0	0	0	50	0	0	28	0	0	0	1	22	1	5	1	1	1	1	1	1	1	3	5	1	1	1	1	1	1	30	100	50	1
6	81	2	4	1	1	85	363	2	14	0	35	115	0	0	0	0	55	0	0	30	0	0	0	1	22	1	5	1	1	1	1	1	1	1	3	5	1	1	1	1	1	1	30	100	50	1
7	81	2	4	1	1	48	411	2	14	0	22	62	0	0	0	0	30	0	0	14	0	0	0	1	22	1	5	1	1	1	1	1	1	1	3	5	1	1	1	1	1	1	30	100	50	1
8	81	2	4	1	1	101	512	2	14	0	16	136	0	0	0	0	76	0	0	35	0	0	0	1	22	1	5	1	1	1	1	1	1	1	3	5	1	1	1	1	1	1	30	100	50	1
9	81	2	4	1	1	39	551	2	14	0	15	55	0	0	0	0	27	0	0	16	0	0	0	1	22	1	5	1	1	1	1	1	1	1	3	5	1	1	1	1	1	1	30	100	50	1
10	81	2	4	1	1	102	653	2	14	0	22	102	0	0	0	0	50	0	0	0	0	0	0	1	22	1	5	1	1	1	1	1	1	1	3	5	1	1	1	1	1	1	30	100	50	1
1	82	2	4	1	1	0	0	1	4	19	0	0	116	114	60	60	0	30	3	0	0	30	0	1	24	1	3	6	1	2	2	6	5	6	7	1	6	4	3	6	5	2	40	60	30	10
2	82	2	4	1	1	30	30	1	4	19	0	0	0	144	0	60	0	0	0	0	0	30	0	1	24	1	3	6	1	2	2	6	5	6	7	1	6	4	3	6	5	2	40	60	30	10
3	82	2	4	1	1	19	49	1	4	19	0	0	50	45	25	20	0	0	0	0	9	10	0	1	24	1	3	6	1	2	2	6	5	6	7	1	6	4	3	6	5	2	40	60	30	10
4	82	2	4	1	1	9	58	1	4	19	0	0	59	64	30	32	0	10	1	0	9	10	0	1	24	1	3	6	1	2	2	6	5	6	7	1	6	4	3	6	5	2	40	60	30	10
5	82	2	4	1	1	-5	53	1	4	19	0	0	93	145	45	55	0	30	3	0	0	25	0	1	24	1	3	6	1	2	2	6	5	6	7	1	6	4	3	6	5	2	40	60	30	10
6	82	2	4	1	1	25	78	1	4	19	0	0	0	159	0	70	0	0	0	0	0	25	0	1	24	1	3	6	1	2	2	6	5	6	7	1	6	4	3	6	5	2	40	60	30	10
7	82	2	4	1	1	45	123	1	4	19	0	0	117	147	60	75	0	0	0	0	20	25	0	1	24	1	3	6	1	2	2	6	5	6	7	1	6	4	3	6	5	2	40	60	30	10
8	82	2	4	1	1	40	163	1	4	19	0	0	149	115	75	60	0	0	0	0	25	15	0	1	24	1	3	6	1	2	2	6	5	6	7	1	6	4	3	6	5	2	40	60	30	10
9	82	2	4	1	1	-25	138	1	4	19	0	0	109	110	109	110	0	60	6	0	20	15	0	1	24	1	3	6	1	2	2	6	5	6	7	1	6	4	3	6	5	2	40	60	30	10
10	82	2	4	1	1	0	138	1	4	19	0	0	0	0	0	0	0	0	0	0	0	0	0	1	24	1	3	6	1	2	2	6	5	6	7	1	6	4	3	6	5	2	40	60	30	10
1	83	2	4	1	1	53	53	2	14	0	21	61	0	0	0	0	40	0	0	8	0	0	0	0	21	1	3	7	7	7	2	5	6	6	2	2	2	2	2	2	6	2	20	50	40	1
2	83	2	4	1	1	42	95	2	14	0	13	53	0	0	0	0	30	0	0	11	0	0	1	0	21	1	3	7	7	7	2	5	6	6	2	2	2	2	2	2	6	2	20	50	40	1
3	83	2	4	1	1	55	150	2	14	0	23	63	0	0	0	0	40	0	0	8	0	0		0	21	1	3	7	7	7	2	5	6	6	2	2	2	2	2	2	6	2	20	50	40	1
4	83	2	4	1	1	6	156	2	14	0	7	7	0	0	0	0	4	0	0	1	0	0	0	0	21	1	3	7	7	7	2	5	6	6	2	2	2	2	2	2	6	2	20	50	40	1
5	83	2	4	1	1	80	236	2	14	0	22	102	0	0	0	0	60	0	0	22	0	0	0	0	21	1	3	7	7	7	2	5	6	6	2	2	2	2	2	2	6	2	20	50	40	1
6	83	2	4	1	1	87	323	2	14	0	37	117	0	0	0	0	67	0	0	30	0	0	0	0	21	1	3	7	7	7	2	5	6	6	2	2	2	2	2	2	6	2	20	50	40	1
7	83	2	4	1	1	40	363	2	14	0	8	48	0	0	0	0	27	0	0	8	0	0	0	0	21	1	3	7	7	7	2	5	6	6	2	2	2	2	2	2	6	2	20	50	40	1
8	83	2	4	1	1	87	450	2	14	0	29	109	0	0	0	0	60	0	0	22	0	0	0	0	21	1	3	7	7	7	2	5	6	6	2	2	2	2	2	2	6	2	20	50	40	1
9	83	2	4	1	1	87	537	2	14	0	32	112	0	0	0	0	62	0	0	25	0	0	0	0	21	1	3	7	7	7	2	5	6	6	2	2	2	2	2	2	6	2	20	50	40	1
10	83	2	4	1	1	83	620	2	14	0	21	101	0	0	0	0	50	0	0	18	0	0	1	0	21	1	3	7	7	7	2	5	6	6	2	2	2	2	2	2	6	2	20	50	40	1
1	84	2	4	1	1	64	64	2	11	0	34	74	0	0	0	0	35	0	0	10	0	0	0	1	26	1	4	1	1	5	1	4	1	4	2	1	1	1	2	4	4	4	20	50	30	2
2	84	2	4	1	1	83	147	2	11	0	23	103	0	0	0	0	60	0	0	20	0	0	0	1	26	1	4	1	1	5	1	4	1	4	2	1	1	1	2	4	4	4	20	50	30	2
3	84	2	4	1	1	60	207	2	11	0	0	80	0	0	0	0	29	0	0	20	0	0		1	26	1	4	1	1	5	1	4	1	4	2	1	1	1	2	4	4	4	20	50	30	2
4	84	2	4	1	1	63	270	2	11	0	3	83	0	0	0	0	38	0	0	20	0	0	1	1	26	1	4	1	1	5	1	4	1	4	2	1	1	1	2	4	4	4	20	50	30	2
5	84	2	4	1	1	40	310	2	11	0	8	48	0	0	0	0	20	0	0	8	0	0	0	1	26	1	4	1	1	5	1	4	1	4	2	1	1	1	2	4	4	4	20	50	30	2
6	84	2	4	1	1	120	430	2	11	0	34	154	0	0	0	0	49	0	0	34	0	0	0	1	26	1	4	1	1	5	1	4	1	4	2	1	1	1	2	4	4	4	20	50	30	2
7	84	2	4	1	1	70	500	2	11	0	12	92	0	0	0	0	35	0	0	22	0	0	0	1	26	1	4	1	1	5	1	4	1	4	2	1	1	1	2	4	4	4	20	50	30	2
8	84	2	4	1	1	100	600	2	11	0	15	135	0	0	0	0	35	0	0	35	0	0	0	1	26	1	4	1	1	5	1	4	1	4	2	1	1	1	2	4	4	4	20	50	30	2
9	84	2	4	1	1	80	680	2	11	0	24	104	0	0	0	0	34	0	0	24	0	0	0	1	26	1	4	1	1	5	1	4	1	4	2	1	1	1	2	4	4	4	20	50	30	2
10	84	2	4	1	1	40	720	2	11	0	19	59	0	0	0	0	25	0	0	19	0	0	1	1	26	1	4	1	1	5	1	4	1	4	2	1	1	1	2	4	4	4	20	50	30	2
1	85	2	4	1	1	84	84	2	16	0	34	114	0	0	0	0	60	0	0	30	0	0	0	1	22	1	3	1	1	2	1	1	1	5	1	1	1	1	1	4	1	1	30	100	20	3
2	85	2	4	1	1	114	198	2	16	0	24	144	0	0	0	0	60	0	0	30	0	0	0	1	22	1	3	1	1	2	1	1	1	5	1	1	1	1	1	4	1	1	30	100	20	3
3	85	2	4	1	1	35	233	2	16	0	5	45	0	0	0	0	20	0	0	10	0	0	1	1	22	1	3	1	1	2	1	1	1	5	1	1	1	1	1	4	1	1	30	100	20	3
4	85	2	4	1	1	54	287	2	16	0	24	64	0	0	0	0	32	0	0	10	0	0	0	1	22	1	3	1	1	2	1	1	1	5	1	1	1	1	1	4	1	1	30	100	20	3
5	85	2	4	1	1	120	407	2	16	0	25	145	0	0	0	0	55	0	0	25	0	0	0	1	22	1	3	1	1	2	1	1	1	5	1	1	1	1	1	4	1	1	30	100	20	3
6	85	2	4	1	1	134	541	2	16	0	39	159	0	0	0	0	70	0	0	25	0	0	0	1	22	1	3	1	1	2	1	1	1	5	1	1	1	1	1	4	1	1	30	100	20	3
7	85	2	4	1	1	122	663	2	16	0	27	147	0	0	0	0	75	0	0	25	0	0	0	1	22	1	3	1	1	2	1	1	1	5	1	1	1	1	1	4	1	1	30	100	20	3
8	85	2	4	1	1	100	763	2	16	0	35	115	0	0	0	0	60	0	0	15	0	0	0	1	22	1	3	1	1	2	1	1	1	5	1	1	1	1	1	4	1	1	30	100	20	3
9	85	2	4	1	1	95	858	2	16	0	30	110	0	0	0	0	110	0	0	15	0	0	0	1	22	1	3	1	1	2	1	1	1	5	1	1	1	1	1	4	1	1	30	100	20	3
10	85	2	4	1	1	0	858	2	16	0	0	0	0	0	0	0	0	0	0	0	0	0	3	1	22	1	3	1	1	2	1	1	1	5	1	1	1	1	1	4	1	1	30	100	20	3
1	86	2	4	1	1	77	77	2	8	0	39	79	0	0	0	0	28	0	0	2	0	0	0	0	21	1	1	1	1	3	1	5	1	7	1	2	1	1	1	7	1	1	10	50	25	1
2	86	2	4	1	1	80	157	2	8	0	0	80	0	0	0	0	15	0	0	0	0	0	1	0	21	1	1	1	1	3	1	5	1	7	1	2	1	1	1	7	1	1	10	50	25	1
3	86	2	4	1	1	39	196	2	8	0	0	40	0	0	0	0	20	0	0	1	0	0	2	0	21	1	1	1	1	3	1	5	1	7	1	2	1	1	1	7	1	1	10	50	25	1
4	86	2	4	1	1	41	237	2	8	0	11	51	0	0	0	0	17	0	0	10	0	0	0	0	21	1	1	1	1	3	1	5	1	7	1	2	1	1	1	7	1	1	10	50	25	1
5	86	2	4	1	1	0	237	2	8	0	0	0	0	0	0	0	0	0	0	0	0	0	3	0	21	1	1	1	1	3	1	5	1	7	1	2	1	1	1	7	1	1	10	50	25	1
6	86	2	4	1	1	104	341	2	8	0	39	119	0	0	0	0	55	0	0	15	0	0	0	0	21	1	1	1	1	3	1	5	1	7	1	2	1	1	1	7	1	1	10	50	25	1
7	86	2	4	1	1	0	341	2	8	0	0	0	0	0	0	0	0	0	0	0	0	0	3	0	21	1	1	1	1	3	1	5	1	7	1	2	1	1	1	7	1	1	10	50	25	1
8	86	2	4	1	1	108	449	2	8	0	28	108	0	0	0	0	50	0	0	0	0	0	0	0	21	1	1	1	1	3	1	5	1	7	1	2	1	1	1	7	1	1	10	50	25	1
9	86	2	4	1	1	0	449	2	8	0	0	0	0	0	0	0	0	0	0	0	0	0	3	0	21	1	1	1	1	3	1	5	1	7	1	2	1	1	1	7	1	1	10	50	25	1
10	86	2	4	1	1	148	597	2	8	0	28	148	0	0	0	0	50	0	0	0	0	0	0	0	21	1	1	1	1	3	1	5	1	7	1	2	1	1	1	7	1	1	10	50	25	1
1	87	2	4	1	1	57	57	2	13	0	32	72	0	0	0	0	36	0	0	15	0	0	0	0	22	1	3	3	6	4	6	4	3	4	5	3	1	2	4	6	5	4	25	50	20	5
2	87	2	4	1	1	37	94	2	13	0	7	47	0	0	0	0	22	0	0	10	0	0	2	0	22	1	3	3	6	4	6	4	3	4	5	3	1	2	4	6	5	4	25	50	20	5
3	87	2	4	1	1	0	94	2	13	0	0	0	0	0	0	0	0	0	0	0	0	0	2	0	22	1	3	3	6	4	6	4	3	4	5	3	1	2	4	6	5	4	25	50	20	5
4	87	2	4	1	1	11	105	2	13	0	16	16	0	0	0	0	8	0	0	5	0	0	0	0	22	1	3	3	6	4	6	4	3	4	5	3	1	2	4	6	5	4	25	50	20	5
5	87	2	4	1	1	82	187	2	13	0	22	102	0	0	0	0	40	0	0	20	0	0	0	0	22	1	3	3	6	4	6	4	3	4	5	3	1	2	4	6	5	4	25	50	20	5
6	87	2	4	1	1	45	232	2	13	0	20	60	0	0	0	0	20	0	0	15	0	0	1	0	22	1	3	3	6	4	6	4	3	4	5	3	1	2	4	6	5	4	25	50	20	5
7	87	2	4	1	1	108	340	2	13	0	18	138	0	0	0	0	45	0	0	30	0	0	0	0	22	1	3	3	6	4	6	4	3	4	5	3	1	2	4	6	5	4	25	50	20	5
8	87	2	4	1	1	102	442	2	13	0	32	152	0	0	0	0	90	0	0	50	0	0	0	0	22	1	3	3	6	4	6	4	3	4	5	3	1	2	4	6	5	4	25	50	20	5
9	87	2	4	1	1	70	512	2	13	0	28	108	0	0	0	0	75	0	0	38	0	0	0	0	22	1	3	3	6	4	6	4	3	4	5	3	1	2	4	6	5	4	25	50	20	5
10	87	2	4	1	1	63	575	2	13	0	23	63	0	0	0	0	40	0	0	0	0	0	0	0	22	1	3	3	6	4	6	4	3	4	5	3	1	2	4	6	5	4	25	50	20	5
1	88	2	4	1	1	45	45	2	6	0	12	52	0	0	0	0	18	0	0	7	0	0	0	1	23	1	3	3	3	4	3	5	4	4	4	5	4	1	2	5	3	3	33	75	25	1
2	88	2	4	1	1	0	45	2	6	0	0	0	0	0	0	0	0	0	0	0	0	0	3	1	23	1	3	3	3	4	3	5	4	4	4	5	4	1	2	5	3	3	33	75	25	1
3	88	2	4	1	1	35	80	2	6	0	0	40	0	0	0	0	18	0	0	5	0	0	0	1	23	1	3	3	3	4	3	5	4	4	4	5	4	1	2	5	3	3	33	75	25	1
4	88	2	4	1	1	38	118	2	6	0	1	41	0	0	0	0	18	0	0	3	0	0	1	1	23	1	3	3	3	4	3	5	4	4	4	5	4	1	2	5	3	3	33	75	25	1
5	88	2	4	1	1	73	191	2	6	0	8	88	0	0	0	0	49	0	0	15	0	0	0	1	23	1	3	3	3	4	3	5	4	4	4	5	4	1	2	5	3	3	33	75	25	1
6	88	2	4	1	1	138	329	2	6	0	32	152	0	0	0	0	85	0	0	14	0	0	0	1	23	1	3	3	3	4	3	5	4	4	4	5	4	1	2	5	3	3	33	75	25	1
7	88	2	4	1	1	30	359	2	6	0	0	40	0	0	0	0	19	0	0	10	0	0	1	1	23	1	3	3	3	4	3	5	4	4	4	5	4	1	2	5	3	3	33	75	25	1
8	88	2	4	1	1	120	479	2	6	0	22	142	0	0	0	0	80	0	0	22	0	0	0	1	23	1	3	3	3	4	3	5	4	4	4	5	4	1	2	5	3	3	33	75	25	1
9	88	2	4	1	1	44	523	2	6	0	11	51	0	0	0	0	39	0	0	7	0	0	0	1	23	1	3	3	3	4	3	5	4	4	4	5	4	1	2	5	3	3	33	75	25	1
10	88	2	4	1	1	93	616	2	6	0	14	94	0	0	0	0	80	0	0	1	0	0	1	1	23	1	3	3	3	4	3	5	4	4	4	5	4	1	2	5	3	3	33	75	25	1
1	89	2	4	1	1	17	17	1	7	12	0	0	76	69	35	29	0	10	1	0	15	12	0	0	24	1	1	3	3	4	4	2	1	5	4	1	1	1	1	5	1	1	30	25	10	8
2	89	2	4	1	1	33	50	1	7	12	0	0	55	54	40	40	0	0	0	0	16	17	0	0	24	1	1	3	3	4	4	2	1	5	4	1	1	1	1	5	1	1	30	25	10	8
3	89	2	4	1	1	-20	30	1	7	12	0	0	45	0	45	0	0	30	3	0	10	0	0	0	24	1	1	3	3	4	4	2	1	5	4	1	1	1	1	5	1	1	30	25	10	8
4	89	2	4	1	1	0	30	1	7	12	0	0	0	0	0	0	0	0	0	0	0	0	0	0	24	1	1	3	3	4	4	2	1	5	4	1	1	1	1	5	1	1	30	25	10	8
5	89	2	4	1	1	29	59	1	7	12	0	0	104	61	70	31	0	0	0	0	19	10	0	0	24	1	1	3	3	4	4	2	1	5	4	1	1	1	1	5	1	1	30	25	10	8
6	89	2	4	1	1	-16	43	1	7	12	0	0	69	119	35	71	0	30	3	0	1	13	0	0	24	1	1	3	3	4	4	2	1	5	4	1	1	1	1	5	1	1	30	25	10	8
7	89	2	4	1	1	13	56	1	7	12	0	0	0	91	0	35	0	0	0	0	0	13	0	0	24	1	1	3	3	4	4	2	1	5	4	1	1	1	1	5	1	1	30	25	10	8
8	89	2	4	1	1	40	96	1	7	12	0	0	150	146	150	53	0	0	0	0	30	10	0	0	24	1	1	3	3	4	4	2	1	5	4	1	1	1	1	5	1	1	30	25	10	8
9	89	2	4	1	1	7	103	1	7	12	0	0	18	18	5	5	0	0	0	0	5	2	0	0	24	1	1	3	3	4	4	2	1	5	4	1	1	1	1	5	1	1	30	25	10	8
10	89	2	4	1	1	26	129	1	7	12	0	0	154	50	35	50	0	0	0	0	25	1	0	0	24	1	1	3	3	4	4	2	1	5	4	1	1	1	1	5	1	1	30	25	10	8
1	90	2	4	1	1	88	88	2	13	0	28	108	0	0	0	0	50	0	0	20	0	0		1	22	1	4	2	1	5	1	5	2	5	3	2	2	1	2	4	4	2	30	40	25	1
2	90	2	4	1	1	84	172	2	13	0	22	102	0	0	0	0	50	0	0	18	0	0	0	1	22	1	4	2	1	5	1	5	2	5	3	2	2	1	2	4	4	2	30	40	25	1
3	90	2	4	1	1	38	210	2	13	0	0	40	0	0	0	0	20	0	0	2	0	0	2	1	22	1	4	2	1	5	1	5	2	5	3	2	2	1	2	4	4	2	30	40	25	1
4	90	2	4	1	1	40	250	2	13	0	0	40	0	0	0	0	20	0	0	0	0	0	2	1	22	1	4	2	1	5	1	5	2	5	3	2	2	1	2	4	4	2	30	40	25	1
5	90	2	4	1	1	75	325	2	13	0	3	83	0	0	0	0	30	0	0	8	0	0	1	1	22	1	4	2	1	5	1	5	2	5	3	2	2	1	2	4	4	2	30	40	25	1
6	90	2	4	1	1	57	382	2	13	0	22	62	0	0	0	0	20	0	0	5	0	0	1	1	22	1	4	2	1	5	1	5	2	5	3	2	2	1	2	4	4	2	30	40	25	1
7	90	2	4	1	1	40	422	2	13	0	0	40	0	0	0	0	0	0	0	0	0	0	2	1	22	1	4	2	1	5	1	5	2	5	3	2	2	1	2	4	4	2	30	40	25	1
8	90	2	4	1	1	0	422	2	13	0	0	0	0	0	0	0	0	0	0	0	0	0	3	1	22	1	4	2	1	5	1	5	2	5	3	2	2	1	2	4	4	2	30	40	25	1
9	90	2	4	1	1	62	484	2	13	0	30	70	0	0	0	0	45	0	0	8	0	0	0	1	22	1	4	2	1	5	1	5	2	5	3	2	2	1	2	4	4	2	30	40	25	1
10	90	2	4	1	1	103	587	2	13	0	23	103	0	0	0	0	20	0	0	0	0	0	1	1	22	1	4	2	1	5	1	5	2	5	3	2	2	1	2	4	4	2	30	40	25	1
1	91	3	5	0	1	117	117	2	16	0	47	127	0	0	0	0	20	0	0	10	0	0	0	0	21	1	3	1	1	3	5	7	1	7	7	1	1	1	1	6	1	4	50	40	20	7
2	91	3	5	0	1	103	220	2	16	0	36	116	0	0	0	0	30	0	0	13	0	0	1	0	21	1	3	1	1	3	5	7	1	7	7	1	1	1	1	6	1	4	50	40	20	7
3	91	3	5	0	1	23	243	2	16	0	13	53	0	0	0	0	30	0	0	30	0	0	2	0	21	1	3	1	1	3	5	7	1	7	7	1	1	1	1	6	1	4	50	40	20	7
4	91	3	5	0	1	13	256	2	16	0	38	38	0	0	0	0	25	0	0	25	0	0	0	0	21	1	3	1	1	3	5	7	1	7	7	1	1	1	1	6	1	4	50	40	20	7
5	91	3	5	0	1	114	370	2	16	0	19	139	0	0	0	0	25	0	0	25	0	0	0	0	21	1	3	1	1	3	5	7	1	7	7	1	1	1	1	6	1	4	50	40	20	7
6	91	3	5	0	1	99	469	2	16	0	44	124	0	0	0	0	25	0	0	25	0	0	0	0	21	1	3	1	1	3	5	7	1	7	7	1	1	1	1	6	1	4	50	40	20	7
7	91	3	5	0	1	127	596	2	16	0	32	152	0	0	0	0	25	0	0	25	0	0	0	0	21	1	3	1	1	3	5	7	1	7	7	1	1	1	1	6	1	4	50	40	20	7
8	91	3	5	0	1	86	682	2	16	0	31	111	0	0	0	0	25	0	0	25	0	0	0	0	21	1	3	1	1	3	5	7	1	7	7	1	1	1	1	6	1	4	50	40	20	7
9	91	3	5	0	1	18	700	2	16	0	33	33	0	0	0	0	20	0	0	15	0	0	0	0	21	1	3	1	1	3	5	7	1	7	7	1	1	1	1	6	1	4	50	40	20	7
10	91	3	5	0	1	78	778	2	16	0	38	78	0	0	0	0	25	0	0	0	0	0	1	0	21	1	3	1	1	3	5	7	1	7	7	1	1	1	1	6	1	4	50	40	20	7
1	92	3	5	0	1	85	85	1	18	19	45	85	113	53	113	53	0	10	1	0	10	0	0	0	24	0	1	1	1	7	1	1	1	1	3	5	2	1	1	1	3	1	15	30	10	9
2	92	3	5	0	1	134	219	1	18	19	53	133	62	175	40	75	0	0	0	0	1	0	0	0	24	0	1	1	1	7	1	1	1	1	3	5	2	1	1	1	3	1	15	30	10	9
3	92	3	5	0	1	148	367	1	18	19	37	157	75	43	10	10	0	10	1	0	1	0	0	0	24	0	1	1	1	7	1	1	1	1	3	5	2	1	1	1	3	1	15	30	10	9
4	92	3	5	0	1	84	451	1	18	19	34	74	31	131	31	131	0	0	0	0	10	0	0	0	24	0	1	1	1	7	1	1	1	1	3	5	2	1	1	1	3	1	15	30	10	9
5	92	3	5	0	1	118	569	1	18	19	33	113	147	84	40	20	0	10	1	0	15	0	0	0	24	0	1	1	1	7	1	1	1	1	3	5	2	1	1	1	3	1	15	30	10	9
6	92	3	5	0	1	133	702	1	18	19	51	131	65	133	2	5	0	0	0	0	2	0	0	0	24	0	1	1	1	7	1	1	1	1	3	5	2	1	1	1	3	1	15	30	10	9
7	92	3	5	0	1	83	785	1	18	19	39	79	71	85	4	0	0	0	0	0	4	0	0	0	24	0	1	1	1	7	1	1	1	1	3	5	2	1	1	1	3	1	15	30	10	9
8	92	3	5	0	1	151	936	1	18	19	31	151	111	158	10	15	0	10	1	0	10	0	0	0	24	0	1	1	1	7	1	1	1	1	3	5	2	1	1	1	3	1	15	30	10	9
9	92	3	5	0	1	82	1018	1	18	19	27	67	99	117	15	17	0	0	0	0	15	0	0	0	24	0	1	1	1	7	1	1	1	1	3	5	2	1	1	1	3	1	15	30	10	9
10	92	3	5	0	1	142	1160	1	18	19	50	130	113	178	13	8	0	0	0	0	12	0	0	0	24	0	1	1	1	7	1	1	1	1	3	5	2	1	1	1	3	1	15	30	10	9
1	93	3	5	0	1	119	119	1	5	21	54	94	94	135	45	90	0	20	2	0	10	35	0	0	22	1	3	1	1	6	3	5	1	7	7	6	1	1	1	1	3	1	73	50	40	9
2	93	3	5	0	1	220	339	1	5	21	53	173	73	116	32	69	0	10	1	0	7	50	0	0	22	1	3	1	1	6	3	5	1	7	7	6	1	1	1	1	3	1	73	50	40	9
3	93	3	5	0	1	172	511	1	5	21	32	112	69	94	69	82	0	10	1	0	10	60	0	0	22	1	3	1	1	6	3	5	1	7	7	6	1	1	1	1	3	1	73	50	40	9
4	93	3	5	0	1	162	673	1	5	21	42	122	81	129	81	100	0	20	2	0	10	50	0	0	22	1	3	1	1	6	3	5	1	7	7	6	1	1	1	1	3	1	73	50	40	9
5	93	3	5	0	1	227	900	1	5	21	30	150	46	166	11	111	0	0	0	0	7	70	0	0	22	1	3	1	1	6	3	5	1	7	7	6	1	1	1	1	3	1	73	50	40	9
6	93	3	5	0	1	174	1074	1	5	21	47	127	138	132	48	100	0	0	0	0	17	30	0	0	22	1	3	1	1	6	3	5	1	7	7	6	1	1	1	1	3	1	73	50	40	9
7	93	3	5	0	1	151	1225	1	5	21	36	116	50	90	40	45	0	20	2	0	10	45	0	0	22	1	3	1	1	6	3	5	1	7	7	6	1	1	1	1	3	1	73	50	40	9
8	93	3	5	0	1	163	1388	1	5	21	36	116	42	119	42	54	0	0	0	0	7	40	0	0	22	1	3	1	1	6	3	5	1	7	7	6	1	1	1	1	3	1	73	50	40	9
9	93	3	5	0	1	167	1555	1	5	21	32	112	70	70	60	60	0	0	0	0	15	40	0	0	22	1	3	1	1	6	3	5	1	7	7	6	1	1	1	1	3	1	73	50	40	9
10	93	3	5	0	1	126	1681	1	5	21	44	84	134	127	100	120	0	0	0	0	4	38	0	0	22	1	3	1	1	6	3	5	1	7	7	6	1	1	1	1	3	1	73	50	40	9
1	94	3	5	0	1	110	110	1	9	14	50	90	132	86	30	0	0	0	0	0	20	0	0	0	22	1	3	3	1	3	1	1	1	1	4	4	2	2	1	2	2	1	20	45	10	10
2	94	3	5	0	1	155	265	1	9	14	60	140	75	129	0	30	0	0	0	0	0	15	0	0	22	1	3	3	1	3	1	1	1	1	4	4	2	2	1	2	2	1	20	45	10	10
3	94	3	5	0	1	142	407	1	9	14	52	132	66	74	15	20	0	0	0	0	10	0	0	0	22	1	3	3	1	3	1	1	1	1	4	4	2	2	1	2	2	1	20	45	10	10
4	94	3	5	0	1	188	595	1	9	14	53	173	120	72	20	10	0	0	0	0	13	2	0	0	22	1	3	3	1	3	1	1	1	1	4	4	2	2	1	2	2	1	20	45	10	10
5	94	3	5	0	1	123	718	1	9	14	56	96	158	103	40	30	0	0	0	0	20	7	0	0	22	1	3	3	1	3	1	1	1	1	4	4	2	2	1	2	2	1	20	45	10	10
6	94	3	5	0	1	155	873	1	9	14	57	137	113	118	20	30	0	0	0	0	10	8	0	0	22	1	3	3	1	3	1	1	1	1	4	4	2	2	1	2	2	1	20	45	10	10
7	94	3	5	0	1	106	979	1	9	14	59	99	86	68	15	20	0	0	0	0	7	0	0	0	22	1	3	3	1	3	1	1	1	1	4	4	2	2	1	2	2	1	20	45	10	10
8	94	3	5	0	1	158	1137	1	9	14	56	136	156	152	30	40	0	0	0	0	12	10	0	0	22	1	3	3	1	3	1	1	1	1	4	4	2	2	1	2	2	1	20	45	10	10
9	94	3	5	0	1	141	1278	1	9	14	53	133	131	63	20	10	0	0	0	0	7	1	0	0	22	1	3	3	1	3	1	1	1	1	4	4	2	2	1	2	2	1	20	45	10	10
10	94	3	5	0	1	98	1376	1	9	14	54	94	87	78	10	15	0	0	0	0	4	0	0	0	22	1	3	3	1	3	1	1	1	1	4	4	2	2	1	2	2	1	20	45	10	10
1	95	3	5	0	1	84	84	2	3	0	54	94	0	0	0	0	45	0	0	10	0	0	0	0	21	1	5	7	7	7	5	6	5	7	5	5	5	6	5	6	7	5	10	50	30	2
2	95	3	5	0	1	66	150	2	3	0	33	73	0	0	0	0	32	0	0	7	0	0	1	0	21	1	5	7	7	7	5	6	5	7	5	5	5	6	5	6	7	5	10	50	30	2
3	95	3	5	0	1	59	209	2	3	0	29	69	0	0	0	0	69	0	0	10	0	0	1	0	21	1	5	7	7	7	5	6	5	7	5	5	5	6	5	6	7	5	10	50	30	2
4	95	3	5	0	1	71	280	2	3	0	41	81	0	0	0	0	81	0	0	10	0	0	1	0	21	1	5	7	7	7	5	6	5	7	5	5	5	6	5	6	7	5	10	50	30	2
5	95	3	5	0	1	39	319	2	3	0	6	46	0	0	0	0	11	0	0	7	0	0	2	0	21	1	5	7	7	7	5	6	5	7	5	5	5	6	5	6	7	5	10	50	30	2
6	95	3	5	0	1	121	440	2	3	0	58	138	0	0	0	0	48	0	0	17	0	0	0	0	21	1	5	7	7	7	5	6	5	7	5	5	5	6	5	6	7	5	10	50	30	2
7	95	3	5	0	1	40	480	2	3	0	50	50	0	0	0	0	40	0	0	10	0	0	0	0	21	1	5	7	7	7	5	6	5	7	5	5	5	6	5	6	7	5	10	50	30	2
8	95	3	5	0	1	35	515	2	3	0	2	42	0	0	0	0	42	0	0	7	0	0	2	0	21	1	5	7	7	7	5	6	5	7	5	5	5	6	5	6	7	5	10	50	30	2
9	95	3	5	0	1	55	570	2	3	0	30	70	0	0	0	0	60	0	0	15	0	0	0	0	21	1	5	7	7	7	5	6	5	7	5	5	5	6	5	6	7	5	10	50	30	2
10	95	3	5	0	1	130	700	2	3	0	54	134	0	0	0	0	100	0	0	4	0	0	0	0	21	1	5	7	7	7	5	6	5	7	5	5	5	6	5	6	7	5	10	50	30	2
1	96	3	5	0	1	84	84	2	13	0	44	84	0	0	0	0	0	0	0	0	0	0	0	1	19	1	4	1	1	5	1	1	1	1	4	4	4	1	1	1	1	1	20	30	20	8
2	96	3	5	0	1	123	207	2	13	0	43	123	0	0	0	0	0	0	0	0	0	0	0	1	19	1	4	1	1	5	1	1	1	1	4	4	4	1	1	1	1	1	20	30	20	8
3	96	3	5	0	1	141	348	2	13	0	21	141	0	0	0	0	0	0	0	0	0	0	0	1	19	1	4	1	1	5	1	1	1	1	4	4	4	1	1	1	1	1	20	30	20	8
4	96	3	5	0	1	128	476	2	13	0	48	128	0	0	0	0	0	0	0	0	0	0	0	1	19	1	4	1	1	5	1	1	1	1	4	4	4	1	1	1	1	1	20	30	20	8
5	96	3	5	0	1	158	634	2	13	0	38	158	0	0	0	0	0	0	0	0	0	0	0	1	19	1	4	1	1	5	1	1	1	1	4	4	4	1	1	1	1	1	20	30	20	8
6	96	3	5	0	1	130	764	2	13	0	50	130	0	0	0	0	0	0	0	0	0	0	0	1	19	1	4	1	1	5	1	1	1	1	4	4	4	1	1	1	1	1	20	30	20	8
7	96	3	5	0	1	168	932	2	13	0	48	168	0	0	0	0	0	0	0	0	0	0	0	1	19	1	4	1	1	5	1	1	1	1	4	4	4	1	1	1	1	1	20	30	20	8
8	96	3	5	0	1	166	1098	2	13	0	46	166	0	0	0	0	0	0	0	0	0	0	0	1	19	1	4	1	1	5	1	1	1	1	4	4	4	1	1	1	1	1	20	30	20	8
9	96	3	5	0	1	157	1255	2	13	0	37	157	0	0	0	0	0	0	0	0	0	0	0	1	19	1	4	1	1	5	1	1	1	1	4	4	4	1	1	1	1	1	20	30	20	8
10	96	3	5	0	1	129	1384	2	13	0	49	129	0	0	0	0	0	0	0	0	0	0	0	1	19	1	4	1	1	5	1	1	1	1	4	4	4	1	1	1	1	1	20	30	20	8
1	97	3	5	0	1	107	107	1	11	15	44	84	143	74	40	30	0	10	1	0	13	20	0	0	23	1	4	6	2	4	1	1	1	2	3	5	1	1	1	2	1	1	20	30	0	10
2	97	3	5	0	1	151	258	1	11	15	55	135	116	125	100	90	0	20	2	0	16	20	0	0	23	1	4	6	2	4	1	1	1	2	3	5	1	1	1	2	1	1	20	30	0	10
3	97	3	5	0	1	91	349	1	11	15	23	63	28	60	20	50	0	0	0	0	8	20	0	0	23	1	4	6	2	4	1	1	1	2	3	5	1	1	1	2	1	1	20	30	0	10
4	97	3	5	0	1	109	458	1	11	15	31	111	48	63	20	30	0	10	1	0	8	0	0	0	23	1	4	6	2	4	1	1	1	2	3	5	1	1	1	2	1	1	20	30	0	10
5	97	3	5	0	1	97	555	1	11	15	29	69	128	86	50	30	0	0	0	0	18	10	0	0	23	1	4	6	2	4	1	1	1	2	3	5	1	1	1	2	1	1	20	30	0	10
6	97	3	5	0	1	176	731	1	11	15	36	156	160	119	80	50	0	10	1	0	10	20	0	0	23	1	4	6	2	4	1	1	1	2	3	5	1	1	1	2	1	1	20	30	0	10
7	97	3	5	0	1	110	841	1	11	15	37	117	28	78	5	30	0	10	1	0	3	0	0	0	23	1	4	6	2	4	1	1	1	2	3	5	1	1	1	2	1	1	20	30	0	10
8	97	3	5	0	1	118	959	1	11	15	30	70	173	102	70	60	0	0	0	0	28	20	0	0	23	1	4	6	2	4	1	1	1	2	3	5	1	1	1	2	1	1	20	30	0	10
9	97	3	5	0	1	130	1089	1	11	15	37	117	67	13	30	6	0	0	0	0	7	6	0	0	23	1	4	6	2	4	1	1	1	2	3	5	1	1	1	2	1	1	20	30	0	10
10	97	3	5	0	1	89	1178	1	11	15	36	76	93	120	40	60	0	0	0	0	13	0	1	0	23	1	4	6	2	4	1	1	1	2	3	5	1	1	1	2	1	1	20	30	0	10
1	98	3	5	0	1	79	79	2	20	0	44	84	0	0	0	0	15	0	0	5	0	0	0	1	23	1	1	1	1	3	3	6	2	7	2	1	1	1	3	7	1	2	20	100	10	1
2	98	3	5	0	1	59	138	2	20	0	34	74	0	0	0	0	15	0	0	15	0	0	1	1	23	1	1	1	1	3	3	6	2	7	2	1	1	1	3	7	1	2	20	100	10	1
3	98	3	5	0	1	84	222	2	20	0	14	94	0	0	0	0	10	0	0	10	0	0	0	1	23	1	1	1	1	3	3	6	2	7	2	1	1	1	3	7	1	2	20	100	10	1
4	98	3	5	0	1	75	297	2	20	0	35	75	0	0	0	0	10	0	0	0	0	0	1	1	23	1	1	1	1	3	3	6	2	7	2	1	1	1	3	7	1	2	20	100	10	1
5	98	3	5	0	1	95	392	2	20	0	30	110	0	0	0	0	15	0	0	15	0	0	0	1	23	1	1	1	1	3	3	6	2	7	2	1	1	1	3	7	1	2	20	100	10	1
6	98	3	5	0	1	103	495	2	20	0	38	118	0	0	0	0	15	0	0	15	0	0	0	1	23	1	1	1	1	3	3	6	2	7	2	1	1	1	3	7	1	2	20	100	10	1
7	98	3	5	0	1	62	557	2	20	0	22	62	0	0	0	0	5	0	0	0	0	0	1	1	23	1	1	1	1	3	3	6	2	7	2	1	1	1	3	7	1	2	20	100	10	1
8	98	3	5	0	1	46	603	2	20	0	11	51	0	0	0	0	10	0	0	5	0	0	1	1	23	1	1	1	1	3	3	6	2	7	2	1	1	1	3	7	1	2	20	100	10	1
9	98	3	5	0	1	89	692	2	20	0	14	94	0	0	0	0	5	0	0	5	0	0	1	1	23	1	1	1	1	3	3	6	2	7	2	1	1	1	3	7	1	2	20	100	10	1
10	98	3	5	0	1	108	800	2	20	0	36	116	0	0	0	0	15	0	0	8	0	0	1	1	23	1	1	1	1	3	3	6	2	7	2	1	1	1	3	7	1	2	20	100	10	1
1	99	3	5	0	1	112	112	2	4	0	52	132	0	0	0	0	30	0	0	20	0	0	0	0	23	0	2	1	1	4	4	1	1	1	3	1	1	1	1	1	1	1	0	40	30	8
2	99	3	5	0	1	75	187	2	4	0	35	75	0	0	0	0	0	0	0	0	0	0	0	0	23	0	2	1	1	4	4	1	1	1	3	1	1	1	1	1	1	1	0	40	30	8
3	99	3	5	0	1	56	243	2	4	0	26	66	0	0	0	0	15	0	0	10	0	0	0	0	23	0	2	1	1	4	4	1	1	1	3	1	1	1	1	1	1	1	0	40	30	8
4	99	3	5	0	1	107	350	2	4	0	40	120	0	0	0	0	20	0	0	13	0	0	0	0	23	0	2	1	1	4	4	1	1	1	3	1	1	1	1	1	1	1	0	40	30	8
5	99	3	5	0	1	138	488	2	4	0	38	158	0	0	0	0	40	0	0	20	0	0	0	0	23	0	2	1	1	4	4	1	1	1	3	1	1	1	1	1	1	1	0	40	30	8
6	99	3	5	0	1	103	591	2	4	0	33	113	0	0	0	0	20	0	0	10	0	0	0	0	23	0	2	1	1	4	4	1	1	1	3	1	1	1	1	1	1	1	0	40	30	8
7	99	3	5	0	1	79	670	2	4	0	46	86	0	0	0	0	15	0	0	7	0	0	0	0	23	0	2	1	1	4	4	1	1	1	3	1	1	1	1	1	1	1	0	40	30	8
8	99	3	5	0	1	144	814	2	4	0	36	156	0	0	0	0	30	0	0	12	0	0	0	0	23	0	2	1	1	4	4	1	1	1	3	1	1	1	1	1	1	1	0	40	30	8
9	99	3	5	0	1	124	938	2	4	0	51	131	0	0	0	0	20	0	0	7	0	0	0	0	23	0	2	1	1	4	4	1	1	1	3	1	1	1	1	1	1	1	0	40	30	8
10	99	3	5	0	1	83	1021	2	4	0	47	87	0	0	0	0	10	0	0	4	0	0	0	0	23	0	2	1	1	4	4	1	1	1	3	1	1	1	1	1	1	1	0	40	30	8
1	100	3	5	0	1	92	92	2	16	0	52	92	0	0	0	0	20	0	0	0	0	0	0	1	22	1	1	1	1	1	1	3	2	4	1	1	1	1	3	3	2	1	10	50	30	1
2	100	3	5	0	1	0	92	2	16	0	0	0	0	0	0	0	0	0	0	0	0	0	3	1	22	1	1	1	1	1	1	3	2	4	1	1	1	1	3	3	2	1	10	50	30	1
3	100	3	5	0	1	28	120	2	16	0	37	37	0	0	0	0	20	0	0	9	0	0	0	1	22	1	1	1	1	1	1	3	2	4	1	1	1	1	3	3	2	1	10	50	30	1
4	100	3	5	0	1	2	122	2	16	0	17	17	0	0	0	0	15	0	0	15	0	0	2	1	22	1	1	1	1	1	1	3	2	4	1	1	1	1	3	3	2	1	10	50	30	1
5	100	3	5	0	1	93	215	2	16	0	36	116	0	0	0	0	25	0	0	23	0	0	0	1	22	1	1	1	1	1	1	3	2	4	1	1	1	1	3	3	2	1	10	50	30	1
6	100	3	5	0	1	78	293	2	16	0	28	108	0	0	0	0	30	0	0	30	0	0	1	1	22	1	1	1	1	1	1	3	2	4	1	1	1	1	3	3	2	1	10	50	30	1
7	100	3	5	0	1	16	309	2	16	0	41	41	0	0	0	0	25	0	0	25	0	0	0	1	22	1	1	1	1	1	1	3	2	4	1	1	1	1	3	3	2	1	10	50	30	1
8	100	3	5	0	1	122	431	2	16	0	27	147	0	0	0	0	25	0	0	25	0	0	0	1	22	1	1	1	1	1	1	3	2	4	1	1	1	1	3	3	2	1	10	50	30	1
9	100	3	5	0	1	86	517	2	16	0	31	111	0	0	0	0	25	0	0	25	0	0	0	1	22	1	1	1	1	1	1	3	2	4	1	1	1	1	3	3	2	1	10	50	30	1
10	100	3	5	0	1	49	566	2	16	0	34	74	0	0	0	0	25	0	0	25	0	0	1	1	22	1	1	1	1	1	1	3	2	4	1	1	1	1	3	3	2	1	10	50	30	1
1	101	3	5	0	1	130	130	2	7	0	63	143	0	0	0	0	40	0	0	13	0	0	0	1	25	0	1	1	1	3	4	4	1	6	1	1	1	1	1	4	1	1	15	40	10	7
2	101	3	5	0	1	100	230	2	7	0	36	116	0	0	0	0	100	0	0	16	0	0	1	1	25	0	1	1	1	3	4	4	1	6	1	1	1	1	1	4	1	1	15	40	10	7
3	101	3	5	0	1	20	250	2	7	0	28	28	0	0	0	0	20	0	0	8	0	0	1	1	25	0	1	1	1	3	4	4	1	6	1	1	1	1	1	4	1	1	15	40	10	7
4	101	3	5	0	1	40	290	2	7	0	48	48	0	0	0	0	20	0	0	8	0	0	0	1	25	0	1	1	1	3	4	4	1	6	1	1	1	1	1	4	1	1	15	40	10	7
5	101	3	5	0	1	110	400	2	7	0	48	128	0	0	0	0	50	0	0	18	0	0	0	1	25	0	1	1	1	3	4	4	1	6	1	1	1	1	1	4	1	1	15	40	10	7
6	101	3	5	0	1	150	550	2	7	0	40	160	0	0	0	0	80	0	0	10	0	0	0	1	25	0	1	1	1	3	4	4	1	6	1	1	1	1	1	4	1	1	15	40	10	7
7	101	3	5	0	1	25	575	2	7	0	28	28	0	0	0	0	5	0	0	3	0	0	1	1	25	0	1	1	1	3	4	4	1	6	1	1	1	1	1	4	1	1	15	40	10	7
8	101	3	5	0	1	145	720	2	7	0	53	173	0	0	0	0	70	0	0	28	0	0	0	1	25	0	1	1	1	3	4	4	1	6	1	1	1	1	1	4	1	1	15	40	10	7
9	101	3	5	0	1	60	780	2	7	0	27	67	0	0	0	0	30	0	0	7	0	0	0	1	25	0	1	1	1	3	4	4	1	6	1	1	1	1	1	4	1	1	15	40	10	7
10	101	3	5	0	1	80	860	2	7	0	53	93	0	0	0	0	40	0	0	13	0	0	0	1	25	0	1	1	1	3	4	4	1	6	1	1	1	1	1	4	1	1	15	40	10	7
1	102	3	5	0	1	85	85	2	13	0	45	85	0	0	0	0	0	0	0	0	0	0	0	1	24	1	5	1	1	7	1	1	1	4	1	7	1	1	1	7	7	1	15	100	0	8
2	102	3	5	0	1	125	210	2	13	0	45	125	0	0	0	0	0	0	0	0	0	0	0	1	24	1	5	1	1	7	1	1	1	4	1	7	1	1	1	7	7	1	15	100	0	8
3	102	3	5	0	1	6	216	2	13	0	6	6	0	0	0	0	0	0	0	0	0	0	1	1	24	1	5	1	1	7	1	1	1	4	1	7	1	1	1	7	7	1	15	100	0	8
4	102	3	5	0	1	79	295	2	13	0	39	79	0	0	0	0	0	0	0	0	0	0	0	1	24	1	5	1	1	7	1	1	1	4	1	7	1	1	1	7	7	1	15	100	0	8
5	102	3	5	0	1	111	406	2	13	0	31	111	0	0	0	0	0	0	0	0	0	0	0	1	24	1	5	1	1	7	1	1	1	4	1	7	1	1	1	7	7	1	15	100	0	8
6	102	3	5	0	1	118	524	2	13	0	38	118	0	0	0	0	0	0	0	0	0	0	0	1	24	1	5	1	1	7	1	1	1	4	1	7	1	1	1	7	7	1	15	100	0	8
7	102	3	5	0	1	132	656	2	13	0	52	132	0	0	0	0	0	0	0	0	0	0	0	1	24	1	5	1	1	7	1	1	1	4	1	7	1	1	1	7	7	1	15	100	0	8
8	102	3	5	0	1	146	802	2	13	0	26	146	0	0	0	0	0	0	0	0	0	0	0	1	24	1	5	1	1	7	1	1	1	4	1	7	1	1	1	7	7	1	15	100	0	8
9	102	3	5	0	1	121	923	2	13	0	41	121	0	0	0	0	0	0	0	0	0	0	0	1	24	1	5	1	1	7	1	1	1	4	1	7	1	1	1	7	7	1	15	100	0	8
10	102	3	5	0	1	120	1043	2	13	0	40	120	0	0	0	0	0	0	0	0	0	0	0	1	24	1	5	1	1	7	1	1	1	4	1	7	1	1	1	7	7	1	15	100	0	8
1	103	3	5	0	1	162	162	1	6	12	42	162	84	85	0	0	0	0	0	0	0	0	0	1	22	0	7	1	1	2	1	1	1	1	7	7	7	1	1	1	1	1	0	15	1	10
2	103	3	5	0	1	131	293	1	6	12	51	131	123	125	0	0	0	0	0	0	0	0	0	1	22	0	7	1	1	2	1	1	1	1	7	7	7	1	1	1	1	1	0	15	1	10
3	103	3	5	0	1	52	345	1	6	12	12	52	141	6	0	0	0	0	0	0	0	0	1	1	22	0	7	1	1	2	1	1	1	1	7	7	7	1	1	1	1	1	0	15	1	10
4	103	3	5	0	1	115	460	1	6	12	35	115	128	79	0	0	0	0	0	0	0	0	0	1	22	0	7	1	1	2	1	1	1	1	7	7	7	1	1	1	1	1	0	15	1	10
5	103	3	5	0	1	28	488	1	6	12	28	28	158	111	0	0	0	0	0	0	0	0	0	1	22	0	7	1	1	2	1	1	1	1	7	7	7	1	1	1	1	1	0	15	1	10
6	103	3	5	0	1	128	616	1	6	12	48	128	130	118	0	0	0	0	0	0	0	0	0	1	22	0	7	1	1	2	1	1	1	1	7	7	7	1	1	1	1	1	0	15	1	10
7	103	3	5	0	1	124	740	1	6	12	44	124	168	132	0	0	0	0	0	0	0	0	0	1	22	0	7	1	1	2	1	1	1	1	7	7	7	1	1	1	1	1	0	15	1	10
8	103	3	5	0	1	122	862	1	6	12	42	122	166	146	0	0	0	0	0	0	0	0	0	1	22	0	7	1	1	2	1	1	1	1	7	7	7	1	1	1	1	1	0	15	1	10
9	103	3	5	0	1	77	939	1	6	12	37	77	157	121	0	0	0	0	0	0	0	0	0	1	22	0	7	1	1	2	1	1	1	1	7	7	7	1	1	1	1	1	0	15	1	10
10	103	3	5	0	1	120	1059	1	6	12	40	120	129	120	0	0	0	0	0	0	0	0	0	1	22	0	7	1	1	2	1	1	1	1	7	7	7	1	1	1	1	1	0	15	1	10
1	104	3	5	0	1	86	86	2	4	0	46	86	0	0	0	0	0	0	0	0	0	0	0	0	24	0	6	7	5	7	2	1	1	1	3	4	5	5	1	2	2	1	10	75	25	9
2	104	3	5	0	1	114	200	2	4	0	49	129	0	0	0	0	30	0	0	15	0	0	0	0	24	0	6	7	5	7	2	1	1	1	3	4	5	5	1	2	2	1	10	75	25	9
3	104	3	5	0	1	74	274	2	4	0	34	74	0	0	0	0	20	0	0	0	0	0	0	0	24	0	6	7	5	7	2	1	1	1	3	4	5	5	1	2	2	1	10	75	25	9
4	104	3	5	0	1	70	344	2	4	0	32	72	0	0	0	0	10	0	0	2	0	0	0	0	24	0	6	7	5	7	2	1	1	1	3	4	5	5	1	2	2	1	10	75	25	9
5	104	3	5	0	1	96	440	2	4	0	23	103	0	0	0	0	30	0	0	7	0	0	0	0	24	0	6	7	5	7	2	1	1	1	3	4	5	5	1	2	2	1	10	75	25	9
6	104	3	5	0	1	110	550	2	4	0	38	118	0	0	0	0	30	0	0	8	0	0	0	0	24	0	6	7	5	7	2	1	1	1	3	4	5	5	1	2	2	1	10	75	25	9
7	104	3	5	0	1	68	618	2	4	0	28	68	0	0	0	0	20	0	0	0	0	0	0	0	24	0	6	7	5	7	2	1	1	1	3	4	5	5	1	2	2	1	10	75	25	9
8	104	3	5	0	1	142	760	2	4	0	32	152	0	0	0	0	40	0	0	10	0	0	0	0	24	0	6	7	5	7	2	1	1	1	3	4	5	5	1	2	2	1	10	75	25	9
9	104	3	5	0	1	62	822	2	4	0	23	63	0	0	0	0	10	0	0	1	0	0	0	0	24	0	6	7	5	7	2	1	1	1	3	4	5	5	1	2	2	1	10	75	25	9
10	104	3	5	0	1	78	900	2	4	0	38	78	0	0	0	0	15	0	0	0	0	0	0	0	24	0	6	7	5	7	2	1	1	1	3	4	5	5	1	2	2	1	10	75	25	9
1	105	3	5	0	1	54	54	2	7	0	34	74	0	0	0	0	30	0	0	20	0	0	0	1	21	0	6	1	1	6	1	1	1	1	6	1	1	3	1	1	1	1	30	40	20	5
2	105	3	5	0	1	105	159	2	7	0	45	125	0	0	0	0	90	0	0	20	0	0	0	1	21	0	6	1	1	6	1	1	1	1	6	1	1	3	1	1	1	1	30	40	20	5
3	105	3	5	0	1	40	199	2	7	0	20	60	0	0	0	0	50	0	0	20	0	0	1	1	21	0	6	1	1	6	1	1	1	1	6	1	1	3	1	1	1	1	30	40	20	5
4	105	3	5	0	1	63	262	2	7	0	23	63	0	0	0	0	30	0	0	0	0	0	1	1	21	0	6	1	1	6	1	1	1	1	6	1	1	3	1	1	1	1	30	40	20	5
5	105	3	5	0	1	76	338	2	7	0	6	86	0	0	0	0	30	0	0	10	0	0	1	1	21	0	6	1	1	6	1	1	1	1	6	1	1	3	1	1	1	1	30	40	20	5
6	105	3	5	0	1	99	437	2	7	0	39	119	0	0	0	0	50	0	0	20	0	0	0	1	21	0	6	1	1	6	1	1	1	1	6	1	1	3	1	1	1	1	30	40	20	5
7	105	3	5	0	1	78	515	2	7	0	38	78	0	0	0	0	30	0	0	0	0	0	0	1	21	0	6	1	1	6	1	1	1	1	6	1	1	3	1	1	1	1	30	40	20	5
8	105	3	5	0	1	82	597	2	7	0	22	102	0	0	0	0	60	0	0	20	0	0	1	1	21	0	6	1	1	6	1	1	1	1	6	1	1	3	1	1	1	1	30	40	20	5
9	105	3	5	0	1	7	604	2	7	0	13	13	0	0	0	0	6	0	0	6	0	0	1	1	21	0	6	1	1	6	1	1	1	1	6	1	1	3	1	1	1	1	30	40	20	5
10	105	3	5	0	1	120	724	2	7	0	40	120	0	0	0	0	60	0	0	0	0	0	0	1	21	0	6	1	1	6	1	1	1	1	6	1	1	3	1	1	1	1	30	40	20	5
1	106	3	5	0	1	105	105	1	1	10	55	135	127	92	20	20	0	40	4	0	10	0	0	1	22	1	5	1	1	2	1	2	1	1	2	1	1	1	1	2	1	1	15	100	50	10
2	106	3	5	0	1	135	240	1	1	10	62	142	116	0	30	0	0	20	2	0	13	0	0	1	22	1	5	1	1	2	1	2	1	1	2	1	1	1	1	2	1	1	15	100	50	10
3	106	3	5	0	1	134	374	1	1	10	35	115	53	37	30	20	0	20	2	0	30	9	0	1	22	1	5	1	1	2	1	2	1	1	2	1	1	1	1	2	1	1	15	100	50	10
4	106	3	5	0	1	106	480	1	1	10	26	66	38	17	25	15	0	0	0	0	25	15	0	1	22	1	5	1	1	2	1	2	1	1	2	1	1	1	1	2	1	1	15	100	50	10
5	106	3	5	0	1	179	659	1	1	10	21	141	139	116	25	25	0	10	1	0	25	23	0	1	22	1	5	1	1	2	1	2	1	1	2	1	1	1	1	2	1	1	15	100	50	10
6	106	3	5	0	1	180	839	1	1	10	45	125	124	108	25	30	0	0	0	0	25	30	0	1	22	1	5	1	1	2	1	2	1	1	2	1	1	1	1	2	1	1	15	100	50	10
7	106	3	5	0	1	149	988	1	1	10	59	99	152	41	25	25	0	0	0	0	25	25	0	1	22	1	5	1	1	2	1	2	1	1	2	1	1	1	1	2	1	1	15	100	50	10
8	106	3	5	0	1	206	1194	1	1	10	36	156	111	147	25	25	0	0	0	0	25	25	0	1	22	1	5	1	1	2	1	2	1	1	2	1	1	1	1	2	1	1	15	100	50	10
9	106	3	5	0	1	174	1368	1	1	10	54	134	33	111	20	25	0	0	0	0	15	25	0	1	22	1	5	1	1	2	1	2	1	1	2	1	1	1	1	2	1	1	15	100	50	10
10	106	3	5	0	1	108	1476	1	1	10	43	83	78	74	25	25	0	0	0	0	0	25	1	1	22	1	5	1	1	2	1	2	1	1	2	1	1	1	1	2	1	1	15	100	50	10
1	107	3	5	0	1	88	88	2	20	0	58	98	0	0	0	0	20	0	0	10	0	0	0	0	20	1	3	1	2	5	4	7	6	7	5	1	1	1	7	7	7	7	10	50	30	8
2	107	3	5	0	1	127	215	2	20	0	47	127	0	0	0	0	25	0	0	0	0	0	0	0	20	1	3	1	2	5	4	7	6	7	5	1	1	1	7	7	7	7	10	50	30	8
3	107	3	5	0	1	49	264	2	20	0	14	54	0	0	0	0	5	0	0	5	0	0	2	0	20	1	3	1	2	5	4	7	6	7	5	1	1	1	7	7	7	7	10	50	30	8
4	107	3	5	0	1	71	335	2	20	0	31	71	0	0	0	0	5	0	0	0	0	0	1	0	20	1	3	1	2	5	4	7	6	7	5	1	1	1	7	7	7	7	10	50	30	8
5	107	3	5	0	1	80	415	2	20	0	40	80	0	0	0	0	5	0	0	0	0	0	0	0	20	1	3	1	2	5	4	7	6	7	5	1	1	1	7	7	7	7	10	50	30	8
6	107	3	5	0	1	137	552	2	20	0	57	137	0	0	0	0	20	0	0	0	0	0	0	0	20	1	3	1	2	5	4	7	6	7	5	1	1	1	7	7	7	7	10	50	30	8
7	107	3	5	0	1	108	660	2	20	0	31	111	0	0	0	0	10	0	0	3	0	0	1	0	20	1	3	1	2	5	4	7	6	7	5	1	1	1	7	7	7	7	10	50	30	8
8	107	3	5	0	1	67	727	2	20	0	27	67	0	0	0	0	15	0	0	0	0	0	1	0	20	1	3	1	2	5	4	7	6	7	5	1	1	1	7	7	7	7	10	50	30	8
9	107	3	5	0	1	114	841	2	20	0	34	114	0	0	0	0	15	0	0	0	0	0	1	0	20	1	3	1	2	5	4	7	6	7	5	1	1	1	7	7	7	7	10	50	30	8
10	107	3	5	0	1	121	962	2	20	0	41	121	0	0	0	0	15	0	0	0	0	0	1	0	20	1	3	1	2	5	4	7	6	7	5	1	1	1	7	7	7	7	10	50	30	8
1	108	3	5	0	1	103	103	2	2	0	33	113	0	0	0	0	113	0	0	10	0	0	0	0	21	1	2	5	7	5	1	3	1	1	1	4	1	1	4	1	2	1	17	70	60	9
2	108	3	5	0	1	61	164	2	2	0	22	62	0	0	0	0	40	0	0	1	0	0	1	0	21	1	2	5	7	5	1	3	1	1	1	4	1	1	4	1	2	1	17	70	60	9
3	108	3	5	0	1	74	238	2	2	0	35	75	0	0	0	0	10	0	0	1	0	0	2	0	21	1	2	5	7	5	1	3	1	1	1	4	1	1	4	1	2	1	17	70	60	9
4	108	3	5	0	1	21	259	2	2	0	31	31	0	0	0	0	31	0	0	10	0	0	1	0	21	1	2	5	7	5	1	3	1	1	1	4	1	1	4	1	2	1	17	70	60	9
5	108	3	5	0	1	132	391	2	2	0	27	147	0	0	0	0	40	0	0	15	0	0	0	0	21	1	2	5	7	5	1	3	1	1	1	4	1	1	4	1	2	1	17	70	60	9
6	108	3	5	0	1	63	454	2	2	0	25	65	0	0	0	0	2	0	0	2	0	0	1	0	21	1	2	5	7	5	1	3	1	1	1	4	1	1	4	1	2	1	17	70	60	9
7	108	3	5	0	1	67	521	2	2	0	31	71	0	0	0	0	4	0	0	4	0	0	0	0	21	1	2	5	7	5	1	3	1	1	1	4	1	1	4	1	2	1	17	70	60	9
8	108	3	5	0	1	101	622	2	2	0	31	111	0	0	0	0	10	0	0	10	0	0	0	0	21	1	2	5	7	5	1	3	1	1	1	4	1	1	4	1	2	1	17	70	60	9
9	108	3	5	0	1	84	706	2	2	0	19	99	0	0	0	0	15	0	0	15	0	0	1	0	21	1	2	5	7	5	1	3	1	1	1	4	1	1	4	1	2	1	17	70	60	9
10	108	3	5	0	1	101	807	2	2	0	33	113	0	0	0	0	13	0	0	12	0	0	0	0	21	1	2	5	7	5	1	3	1	1	1	4	1	1	4	1	2	1	17	70	60	9
1	109	3	5	0	1	53	53	2	2	0	53	53	0	0	0	0	53	0	0	0	0	0	0	0	26	0	2	1	1	1	1	1	1	1	1	1	1	1	1	1	1	1	5	50	20	6
2	109	3	5	0	1	175	228	2	2	0	55	175	0	0	0	0	75	0	0	0	0	0	0	0	26	0	2	1	1	1	1	1	1	1	1	1	1	1	1	1	1	1	5	50	20	6
3	109	3	5	0	1	43	271	2	2	0	43	43	0	0	0	0	10	0	0	0	0	0	0	0	26	0	2	1	1	1	1	1	1	1	1	1	1	1	1	1	1	1	5	50	20	6
4	109	3	5	0	1	131	402	2	2	0	51	131	0	0	0	0	131	0	0	0	0	0	0	0	26	0	2	1	1	1	1	1	1	1	1	1	1	1	1	1	1	1	5	50	20	6
5	109	3	5	0	1	84	486	2	2	0	44	84	0	0	0	0	20	0	0	0	0	0	0	0	26	0	2	1	1	1	1	1	1	1	1	1	1	1	1	1	1	1	5	50	20	6
6	109	3	5	0	1	133	619	2	2	0	53	133	0	0	0	0	5	0	0	0	0	0	0	0	26	0	2	1	1	1	1	1	1	1	1	1	1	1	1	1	1	1	5	50	20	6
7	109	3	5	0	1	85	704	2	2	0	45	85	0	0	0	0	0	0	0	0	0	0	0	0	26	0	2	1	1	1	1	1	1	1	1	1	1	1	1	1	1	1	5	50	20	6
8	109	3	5	0	1	158	862	2	2	0	38	158	0	0	0	0	15	0	0	0	0	0	0	0	26	0	2	1	1	1	1	1	1	1	1	1	1	1	1	1	1	1	5	50	20	6
9	109	3	5	0	1	117	979	2	2	0	37	117	0	0	0	0	17	0	0	0	0	0	0	0	26	0	2	1	1	1	1	1	1	1	1	1	1	1	1	1	1	1	5	50	20	6
10	109	3	5	0	1	178	1157	2	2	0	58	178	0	0	0	0	8	0	0	0	0	0	0	0	26	0	2	1	1	1	1	1	1	1	1	1	1	1	1	1	1	1	5	50	20	6
1	110	3	5	0	1	94	94	1	8	17	49	89	84	98	15	20	0	10	1	0	5	10	0	0	21	1	3	3	2	3	1	1	1	2	3	2	1	1	1	1	2	1	40	65	55	10
2	110	3	5	0	1	126	220	1	8	17	51	131	74	127	15	25	0	20	2	0	15	0	0	0	21	1	3	3	2	3	1	1	1	2	3	2	1	1	1	1	2	1	40	65	55	10
3	110	3	5	0	1	121	341	1	8	17	46	126	94	54	10	5	0	20	2	0	10	5	0	0	21	1	3	3	2	3	1	1	1	2	3	2	1	1	1	1	2	1	40	65	55	10
4	110	3	5	0	1	90	431	1	8	17	50	90	75	71	10	5	0	0	0	0	0	0	0	0	21	1	3	3	2	3	1	1	1	2	3	2	1	1	1	1	2	1	40	65	55	10
5	110	3	5	0	1	143	574	1	8	17	48	128	110	80	15	5	0	0	0	0	15	0	0	0	21	1	3	3	2	3	1	1	1	2	3	2	1	1	1	1	2	1	40	65	55	10
6	110	3	5	0	1	134	708	1	8	17	59	139	118	137	15	20	0	20	2	0	15	0	0	0	21	1	3	3	2	3	1	1	1	2	3	2	1	1	1	1	2	1	40	65	55	10
7	110	3	5	0	1	28	736	1	8	17	45	45	62	111	5	10	0	20	2	0	0	3	0	0	21	1	3	3	2	3	1	1	1	2	3	2	1	1	1	1	2	1	40	65	55	10
8	110	3	5	0	1	151	887	1	8	17	46	166	51	67	10	15	0	20	2	0	5	0	0	0	21	1	3	3	2	3	1	1	1	2	3	2	1	1	1	1	2	1	40	65	55	10
9	110	3	5	0	1	80	967	1	8	17	55	95	94	114	5	15	0	20	2	0	5	0	0	0	21	1	3	3	2	3	1	1	1	2	3	2	1	1	1	1	2	1	40	65	55	10
10	110	3	5	0	1	144	1111	1	8	17	56	136	116	121	15	15	0	0	0	0	8	0	0	0	21	1	3	3	2	3	1	1	1	2	3	2	1	1	1	1	2	1	40	65	55	10
1	111	3	5	0	1	100	100	2	3	0	55	135	0	0	0	0	90	0	0	35	0	0	0	0	25	0	5	3	5	5	1	1	1	1	1	1	1	1	1	4	1	1	30	50	10	5
2	111	3	5	0	1	66	166	2	3	0	36	116	0	0	0	0	69	0	0	50	0	0	1	0	25	0	5	3	5	5	1	1	1	1	1	1	1	1	1	4	1	1	30	50	10	5
3	111	3	5	0	1	34	200	2	3	0	14	94	0	0	0	0	82	0	0	60	0	0	1	0	25	0	5	3	5	5	1	1	1	1	1	1	1	1	1	4	1	1	30	50	10	5
4	111	3	5	0	1	79	279	2	3	0	49	129	0	0	0	0	100	0	0	50	0	0	0	0	25	0	5	3	5	5	1	1	1	1	1	1	1	1	1	4	1	1	30	50	10	5
5	111	3	5	0	1	96	375	2	3	0	46	166	0	0	0	0	111	0	0	70	0	0	0	0	25	0	5	3	5	5	1	1	1	1	1	1	1	1	1	4	1	1	30	50	10	5
6	111	3	5	0	1	102	477	2	3	0	52	132	0	0	0	0	100	0	0	30	0	0	0	0	25	0	5	3	5	5	1	1	1	1	1	1	1	1	1	4	1	1	30	50	10	5
7	111	3	5	0	1	45	522	2	3	0	50	90	0	0	0	0	45	0	0	45	0	0	0	0	25	0	5	3	5	5	1	1	1	1	1	1	1	1	1	4	1	1	30	50	10	5
8	111	3	5	0	1	79	601	2	3	0	39	119	0	0	0	0	54	0	0	40	0	0	0	0	25	0	5	3	5	5	1	1	1	1	1	1	1	1	1	4	1	1	30	50	10	5
9	111	3	5	0	1	30	631	2	3	0	30	70	0	0	0	0	60	0	0	40	0	0	0	0	25	0	5	3	5	5	1	1	1	1	1	1	1	1	1	4	1	1	30	50	10	5
10	111	3	5	0	1	89	720	2	3	0	47	127	0	0	0	0	120	0	0	38	0	0	0	0	25	0	5	3	5	5	1	1	1	1	1	1	1	1	1	4	1	1	30	50	10	5
1	112	3	6	0	1	64	64	2	4	0	54	94	0	0	0	0	65	0	0	30	0	0	0	1	21	0	1	1	1	5	1	1	1	1	1	1	1	1	1	5	1	1	10	50	0	7
2	112	3	6	0	1	111	175	2	4	0	31	111	0	0	0	0	75	0	0	0	0	0	1	1	21	0	1	1	1	5	1	1	1	1	1	1	1	1	1	5	1	1	10	50	0	7
3	112	3	6	0	1	41	216	2	4	0	16	56	0	0	0	0	15	0	0	15	0	0	1	1	21	0	1	1	1	5	1	1	1	1	1	1	1	1	1	5	1	1	10	50	0	7
4	112	3	6	0	1	110	326	2	4	0	31	111	0	0	0	0	40	0	0	1	0	0	0	1	21	0	1	1	1	5	1	1	1	1	1	1	1	1	1	5	1	1	10	50	0	7
5	112	3	6	0	1	109	435	2	4	0	30	110	0	0	0	0	43	0	0	1	0	0	1	1	21	0	1	1	1	5	1	1	1	1	1	1	1	1	1	5	1	1	10	50	0	7
6	112	3	6	0	1	0	435	2	4	0	0	0	0	0	0	0	0	0	0	0	0	0	3	1	21	0	1	1	1	5	1	1	1	1	1	1	1	1	1	5	1	1	10	50	0	7
7	112	3	6	0	1	111	546	2	4	0	33	113	0	0	0	0	48	0	0	2	0	0	1	1	21	0	1	1	1	5	1	1	1	1	1	1	1	1	1	5	1	1	10	50	0	7
8	112	3	6	0	1	34	580	2	4	0	0	40	0	0	0	0	10	0	0	6	0	0	2	1	21	0	1	1	1	5	1	1	1	1	1	1	1	1	1	5	1	1	10	50	0	7
9	112	3	6	0	1	50	630	2	4	0	20	60	0	0	0	0	15	0	0	10	0	0	1	1	21	0	1	1	1	5	1	1	1	1	1	1	1	1	1	5	1	1	10	50	0	7
10	112	3	6	0	1	101	731	2	4	0	41	121	0	0	0	0	62	0	0	20	0	0	0	1	21	0	1	1	1	5	1	1	1	1	1	1	1	1	1	5	1	1	10	50	0	7
1	113	3	6	0	1	129	129	2	10	0	58	138	0	0	0	0	20	0	0	9	0	0	0	0	24	1	5	1	1	3	1	1	1	5	5	1	1	1	1	4	1	1	10	51	40	8
2	113	3	6	0	1	71	200	2	10	0	34	74	0	0	0	0	10	0	0	3	0	0	1	0	24	1	5	1	1	3	1	1	1	5	5	1	1	1	1	4	1	1	10	51	40	8
3	113	3	6	0	1	15	215	2	10	0	15	15	0	0	0	0	0	0	0	0	0	0	2	0	24	1	5	1	1	3	1	1	1	5	5	1	1	1	1	4	1	1	10	51	40	8
4	113	3	6	0	1	73	288	2	10	0	38	78	0	0	0	0	10	0	0	5	0	0	1	0	24	1	5	1	1	3	1	1	1	5	5	1	1	1	1	4	1	1	10	51	40	8
5	113	3	6	0	1	58	346	2	10	0	23	63	0	0	0	0	13	0	0	5	0	0	1	0	24	1	5	1	1	3	1	1	1	5	5	1	1	1	1	4	1	1	10	51	40	8
6	113	3	6	0	1	38	384	2	10	0	6	46	0	0	0	0	20	0	0	8	0	0	2	0	24	1	5	1	1	3	1	1	1	5	5	1	1	1	1	4	1	1	10	51	40	8
7	113	3	6	0	1	0	384	2	10	0	0	0	0	0	0	0	0	0	0	0	0	0	3	0	24	1	5	1	1	3	1	1	1	5	5	1	1	1	1	4	1	1	10	51	40	8
8	113	3	6	0	1	106	490	2	10	0	36	116	0	0	0	0	20	0	0	10	0	0	0	0	24	1	5	1	1	3	1	1	1	5	5	1	1	1	1	4	1	1	10	51	40	8
9	113	3	6	0	1	95	585	2	10	0	25	105	0	0	0	0	20	0	0	10	0	0	1	0	24	1	5	1	1	3	1	1	1	5	5	1	1	1	1	4	1	1	10	51	40	8
10	113	3	6	0	1	118	703	2	10	0	38	118	0	0	0	0	20	0	0	0	0	0	1	0	24	1	5	1	1	3	1	1	1	5	5	1	1	1	1	4	1	1	10	51	40	8
1	114	3	6	0	1	132	132	2	7	0	57	137	0	0	0	0	15	0	0	5	0	0	0	0	22	1	3	1	1	4	2	3	1	3	5	4	4	2	1	2	2	1	5	75	40	1
2	114	3	6	0	1	174	306	2	7	0	56	176	0	0	0	0	3	0	0	2	0	0	0	0	22	1	3	1	1	4	2	3	1	3	5	4	4	2	1	2	2	1	5	75	40	1
3	114	3	6	0	1	152	458	2	7	0	40	160	0	0	0	0	20	0	0	8	0	0	0	0	22	1	3	1	1	4	2	3	1	3	5	4	4	2	1	2	2	1	5	75	40	1
4	114	3	6	0	1	38	496	2	7	0	38	38	0	0	0	0	0	0	0	0	0	0	0	0	22	1	3	1	1	4	2	3	1	3	5	4	4	2	1	2	2	1	5	75	40	1
5	114	3	6	0	1	134	630	2	7	0	19	139	0	0	0	0	13	0	0	5	0	0	0	0	22	1	3	1	1	4	2	3	1	3	5	4	4	2	1	2	2	1	5	75	40	1
6	114	3	6	0	1	120	750	2	7	0	40	120	0	0	0	0	0	0	0	0	0	0	0	0	22	1	3	1	1	4	2	3	1	3	5	4	4	2	1	2	2	1	5	75	40	1
7	114	3	6	0	1	125	875	2	7	0	52	132	0	0	0	0	20	0	0	7	0	0	0	0	22	1	3	1	1	4	2	3	1	3	5	4	4	2	1	2	2	1	5	75	40	1
8	114	3	6	0	1	154	1029	2	7	0	38	158	0	0	0	0	10	0	0	4	0	0	0	0	22	1	3	1	1	4	2	3	1	3	5	4	4	2	1	2	2	1	5	75	40	1
9	114	3	6	0	1	23	1052	2	7	0	23	23	0	0	0	0	0	0	0	0	0	0	1	0	22	1	3	1	1	4	2	3	1	3	5	4	4	2	1	2	2	1	5	75	40	1
10	114	3	6	0	1	124	1176	2	7	0	44	124	0	0	0	0	0	0	0	0	0	0	1	0	22	1	3	1	1	4	2	3	1	3	5	4	4	2	1	2	2	1	5	75	40	1
1	115	3	6	0	1	142	142	1	1	9	47	127	94	92	65	65	0	20	2	0	30	5	0	1	27	0	2	1	1	1	1	1	1	3	1	1	1	1	1	1	1	1	80	80	70	10
2	115	3	6	0	1	144	286	1	1	9	59	139	111	79	75	20	0	0	0	0	0	5	0	1	27	0	2	1	1	1	1	1	1	3	1	1	1	1	1	1	1	1	80	80	70	10
3	115	3	6	0	1	144	430	1	1	9	45	125	56	46	15	15	0	0	0	0	15	4	0	1	27	0	2	1	1	1	1	1	1	3	1	1	1	1	1	1	1	1	80	80	70	10
4	115	3	6	0	1	136	566	1	1	9	47	127	111	109	40	35	0	0	0	0	1	8	0	1	27	0	2	1	1	1	1	1	1	3	1	1	1	1	1	1	1	1	80	80	70	10
5	115	3	6	0	1	87	653	1	1	9	28	108	110	108	43	39	0	30	3	0	1	8	0	1	27	0	2	1	1	1	1	1	1	3	1	1	1	1	1	1	1	1	80	80	70	10
6	115	3	6	0	1	171	824	1	1	9	51	171	0	122	0	64	0	10	1	0	0	10	0	1	27	0	2	1	1	1	1	1	1	3	1	1	1	1	1	1	1	1	80	80	70	10
7	115	3	6	0	1	156	980	1	1	9	44	164	113	80	48	34	0	20	2	0	2	10	0	1	27	0	2	1	1	1	1	1	1	3	1	1	1	1	1	1	1	1	80	80	70	10
8	115	3	6	0	1	128	1108	1	1	9	42	122	40	152	10	83	0	10	1	0	6	10	0	1	27	0	2	1	1	1	1	1	1	3	1	1	1	1	1	1	1	1	80	80	70	10
9	115	3	6	0	1	140	1248	1	1	9	45	125	60	56	15	10	0	0	0	0	10	5	0	1	27	0	2	1	1	1	1	1	1	3	1	1	1	1	1	1	1	1	80	80	70	10
10	115	3	6	0	1	167	1415	1	1	9	59	139	121	79	62	32	0	0	0	0	20	8	1	1	27	0	2	1	1	1	1	1	1	3	1	1	1	1	1	1	1	1	80	80	70	10
1	116	3	6	0	1	77	77	2	12	0	37	77	0	0	0	0	15	0	0	0	0	0	0	1	23	0	4	5	4	6	4	6	2	2	5	4	4	5	4	3	5	3	15	35	20	8
2	116	3	6	0	1	110	187	2	12	0	33	113	0	0	0	0	34	0	0	3	0	0	0	1	23	0	4	5	4	6	4	6	2	2	5	4	4	5	4	3	5	3	15	35	20	8
3	116	3	6	0	1	96	283	2	12	0	16	96	0	0	0	0	45	0	0	0	0	0	0	1	23	0	4	5	4	6	4	6	2	2	5	4	4	5	4	3	5	3	15	35	20	8
4	116	3	6	0	1	32	315	2	12	0	32	32	0	0	0	0	25	0	0	0	0	0	1	1	23	0	4	5	4	6	4	6	2	2	5	4	4	5	4	3	5	3	15	35	20	8
5	116	3	6	0	1	44	359	2	12	0	4	44	0	0	0	0	30	0	0	0	0	0	2	1	23	0	4	5	4	6	4	6	2	2	5	4	4	5	4	3	5	3	15	35	20	8
6	116	3	6	0	1	62	421	2	12	0	22	62	0	0	0	0	50	0	0	0	0	0	1	1	23	0	4	5	4	6	4	6	2	2	5	4	4	5	4	3	5	3	15	35	20	8
7	116	3	6	0	1	0	421	2	12	0	0	0	0	0	0	0	0	0	0	0	0	0	3	1	23	0	4	5	4	6	4	6	2	2	5	4	4	5	4	3	5	3	15	35	20	8
8	116	3	6	0	1	104	525	2	12	0	26	106	0	0	0	0	50	0	0	2	0	0	0	1	23	0	4	5	4	6	4	6	2	2	5	4	4	5	4	3	5	3	15	35	20	8
9	116	3	6	0	1	15	540	2	12	0	15	15	0	0	0	0	10	0	0	0	0	0	1	1	23	0	4	5	4	6	4	6	2	2	5	4	4	5	4	3	5	3	15	35	20	8
10	116	3	6	0	1	70	610	2	12	0	31	71	0	0	0	0	30	0	0	1	0	0	1	1	23	0	4	5	4	6	4	6	2	2	5	4	4	5	4	3	5	3	15	35	20	8
1	117	3	6	0	1	81	81	2	10	0	41	81	0	0	0	0	0	0	0	0	0	0	0	1	21	1	6	1	1	3	1	1	1	1	7	5	1	2	7	1	1	1	21	100	20	8
2	117	3	6	0	1	140	221	2	10	0	47	167	0	0	0	0	30	0	0	27	0	0	0	1	21	1	6	1	1	3	1	1	1	1	7	5	1	2	7	1	1	1	21	100	20	8
3	117	3	6	0	1	59	280	2	10	0	29	69	0	0	0	0	10	0	0	10	0	0	0	1	21	1	6	1	1	3	1	1	1	1	7	5	1	2	7	1	1	1	21	100	20	8
4	117	3	6	0	1	100	380	2	10	0	39	119	0	0	0	0	19	0	0	19	0	0	0	1	21	1	6	1	1	3	1	1	1	1	7	5	1	2	7	1	1	1	21	100	20	8
5	117	3	6	0	1	123	503	2	10	0	23	143	0	0	0	0	20	0	0	20	0	0	0	1	21	1	6	1	1	3	1	1	1	1	7	5	1	2	7	1	1	1	21	100	20	8
6	117	3	6	0	1	107	610	2	10	0	47	127	0	0	0	0	20	0	0	20	0	0	0	1	21	1	6	1	1	3	1	1	1	1	7	5	1	2	7	1	1	1	21	100	20	8
7	117	3	6	0	1	72	682	2	10	0	42	82	0	0	0	0	10	0	0	10	0	0	0	1	21	1	6	1	1	3	1	1	1	1	7	5	1	2	7	1	1	1	21	100	20	8
8	117	3	6	0	1	124	806	2	10	0	34	154	0	0	0	0	30	0	0	30	0	0	0	1	21	1	6	1	1	3	1	1	1	1	7	5	1	2	7	1	1	1	21	100	20	8
9	117	3	6	0	1	18	824	2	10	0	18	18	0	0	0	0	0	0	0	0	0	0	0	1	21	1	6	1	1	3	1	1	1	1	7	5	1	2	7	1	1	1	21	100	20	8
10	117	3	6	0	1	176	1000	2	10	0	60	180	0	0	0	0	30	0	0	4	0	0	0	1	21	1	6	1	1	3	1	1	1	1	7	5	1	2	7	1	1	1	21	100	20	8
1	118	3	6	0	1	132	132	1	3	14	37	117	137	134	15	15	0	0	0	0	5	10	0	1	24	0	2	1	1	4	1	1	1	3	5	1	4	1	1	4	1	1	15	70	50	8
2	118	3	6	0	1	175	307	1	3	14	53	173	176	131	3	0	0	0	0	0	2	0	0	1	24	0	2	1	1	4	1	1	1	3	5	1	4	1	1	4	1	1	15	70	50	8
3	118	3	6	0	1	73	380	1	3	14	15	55	160	92	20	20	0	0	0	0	8	10	1	1	24	0	2	1	1	4	1	1	1	3	5	1	4	1	1	4	1	1	15	70	50	8
4	118	3	6	0	1	69	449	1	3	14	49	89	38	153	0	25	0	20	2	0	0	0	0	1	24	0	2	1	1	4	1	1	1	3	5	1	4	1	1	4	1	1	15	70	50	8
5	118	3	6	0	1	108	557	1	3	14	23	103	139	45	13	0	0	0	0	0	5	0	0	1	24	0	2	1	1	4	1	1	1	3	5	1	4	1	1	4	1	1	15	70	50	8
6	118	3	6	0	1	130	687	1	3	14	50	130	120	125	0	0	0	0	0	0	0	0	0	1	24	0	2	1	1	4	1	1	1	3	5	1	4	1	1	4	1	1	15	70	50	8
7	118	3	6	0	1	93	780	1	3	14	36	76	132	117	20	20	0	0	0	0	7	10	0	1	24	0	2	1	1	4	1	1	1	3	5	1	4	1	1	4	1	1	15	70	50	8
8	118	3	6	0	1	155	935	1	3	14	41	161	158	116	10	0	0	10	1	0	4	0	0	1	24	0	2	1	1	4	1	1	1	3	5	1	4	1	1	4	1	1	15	70	50	8
9	118	3	6	0	1	60	995	1	3	14	30	70	23	116	0	30	0	10	1	0	0	0	0	1	24	0	2	1	1	4	1	1	1	3	5	1	4	1	1	4	1	1	15	70	50	8
10	118	3	6	0	1	177	1172	1	3	14	57	177	124	123	0	10	0	0	0	0	0	0	0	1	24	0	2	1	1	4	1	1	1	3	5	1	4	1	1	4	1	1	15	70	50	8
1	119	3	6	0	1	122	122	2	12	0	42	122	0	0	0	0	24	0	0	0	0	0	0	0	24	0	1	1	1	5	7	6	1	6	6	1	1	1	4	5	5	1	10	50	10	8
2	119	3	6	0	1	149	271	2	12	0	45	165	0	0	0	0	46	0	0	16	0	0	0	0	24	0	1	1	1	5	7	6	1	6	6	1	1	1	4	5	5	1	10	50	10	8
3	119	3	6	0	1	5	276	2	12	0	13	13	0	0	0	0	10	0	0	8	0	0	0	0	24	0	1	1	1	5	7	6	1	6	6	1	1	1	4	5	5	1	10	50	10	8
4	119	3	6	0	1	60	336	2	12	0	20	100	0	0	0	0	40	0	0	40	0	0	0	0	24	0	1	1	1	5	7	6	1	6	6	1	1	1	4	5	5	1	10	50	10	8
5	119	3	6	0	1	99	435	2	12	0	19	99	0	0	0	0	45	0	0	0	0	0	0	0	24	0	1	1	1	5	7	6	1	6	6	1	1	1	4	5	5	1	10	50	10	8
6	119	3	6	0	1	36	471	2	12	0	21	61	0	0	0	0	50	0	0	25	0	0	1	0	24	0	1	1	1	5	7	6	1	6	6	1	1	1	4	5	5	1	10	50	10	8
7	119	3	6	0	1	113	584	2	12	0	43	123	0	0	0	0	60	0	0	10	0	0	0	0	24	0	1	1	1	5	7	6	1	6	6	1	1	1	4	5	5	1	10	50	10	8
8	119	3	6	0	1	123	707	2	12	0	13	133	0	0	0	0	50	0	0	10	0	0	0	0	24	0	1	1	1	5	7	6	1	6	6	1	1	1	4	5	5	1	10	50	10	8
9	119	3	6	0	1	55	762	2	12	0	25	65	0	0	0	0	30	0	0	10	0	0	0	0	24	0	1	1	1	5	7	6	1	6	6	1	1	1	4	5	5	1	10	50	10	8
10	119	3	6	0	1	106	868	2	12	0	36	116	0	0	0	0	45	0	0	10	0	0	1	0	24	0	1	1	1	5	7	6	1	6	6	1	1	1	4	5	5	1	10	50	10	8
1	120	3	6	0	1	87	87	2	4	0	52	92	0	0	0	0	65	0	0	5	0	0	0	0	24	0	2	2	3	2	1	1	2	1	1	1	1	1	1	1	1	1	10	50	30	6
2	120	3	6	0	1	74	161	2	4	0	39	79	0	0	0	0	20	0	0	5	0	0	1	0	24	0	2	2	3	2	1	1	2	1	1	1	1	1	1	1	1	1	10	50	30	6
3	120	3	6	0	1	42	203	2	4	0	6	46	0	0	0	0	15	0	0	4	0	0	1	0	24	0	2	2	3	2	1	1	2	1	1	1	1	1	1	1	1	1	10	50	30	6
4	120	3	6	0	1	101	304	2	4	0	29	109	0	0	0	0	35	0	0	8	0	0	0	0	24	0	2	2	3	2	1	1	2	1	1	1	1	1	1	1	1	1	10	50	30	6
5	120	3	6	0	1	100	404	2	4	0	28	108	0	0	0	0	39	0	0	8	0	0	0	0	24	0	2	2	3	2	1	1	2	1	1	1	1	1	1	1	1	1	10	50	30	6
6	120	3	6	0	1	112	516	2	4	0	42	122	0	0	0	0	64	0	0	10	0	0	0	0	24	0	2	2	3	2	1	1	2	1	1	1	1	1	1	1	1	1	10	50	30	6
7	120	3	6	0	1	70	586	2	4	0	40	80	0	0	0	0	34	0	0	10	0	0	0	0	24	0	2	2	3	2	1	1	2	1	1	1	1	1	1	1	1	1	10	50	30	6
8	120	3	6	0	1	142	728	2	4	0	32	152	0	0	0	0	83	0	0	10	0	0	0	0	24	0	2	2	3	2	1	1	2	1	1	1	1	1	1	1	1	1	10	50	30	6
9	120	3	6	0	1	51	779	2	4	0	16	56	0	0	0	0	10	0	0	5	0	0	2	0	24	0	2	2	3	2	1	1	2	1	1	1	1	1	1	1	1	1	10	50	30	6
10	120	3	6	0	1	71	850	2	4	0	39	79	0	0	0	0	32	0	0	8	0	0	0	0	24	0	2	2	3	2	1	1	2	1	1	1	1	1	1	1	1	1	10	50	30	6
1	121	3	6	0	1	171	171	1	2	6	52	172	138	81	20	0	0	10	1	0	9	0	0	1	26	1	5	2	1	2	1	2	1	3	4	3	3	1	2	3	1	1	20	80	10	10
2	121	3	6	0	1	141	312	1	2	6	51	131	74	167	10	30	0	20	2	0	3	27	0	1	26	1	5	2	1	2	1	2	1	3	4	3	3	1	2	3	1	1	20	80	10	10
3	121	3	6	0	1	95	407	1	2	6	15	95	15	69	0	10	0	10	1	0	0	10	0	1	26	1	5	2	1	2	1	2	1	3	4	3	3	1	2	3	1	1	20	80	10	10
4	121	3	6	0	1	78	485	1	2	6	24	64	78	119	10	19	0	10	1	0	5	19	0	1	26	1	5	2	1	2	1	2	1	3	4	3	3	1	2	3	1	1	20	80	10	10
5	121	3	6	0	1	160	645	1	2	6	35	155	63	143	13	20	0	20	2	0	5	20	0	1	26	1	5	2	1	2	1	2	1	3	4	3	3	1	2	3	1	1	20	80	10	10
6	121	3	6	0	1	78	723	1	2	6	40	80	46	127	20	20	0	30	3	0	8	20	2	1	26	1	5	2	1	2	1	2	1	3	4	3	3	1	2	3	1	1	20	80	10	10
7	121	3	6	0	1	66	789	1	2	6	16	56	0	82	0	10	0	0	0	0	0	10	0	1	26	1	5	2	1	2	1	2	1	3	4	3	3	1	2	3	1	1	20	80	10	10
8	121	3	6	0	1	181	970	1	2	6	31	151	116	154	20	30	0	10	1	0	10	30	0	1	26	1	5	2	1	2	1	2	1	3	4	3	3	1	2	3	1	1	20	80	10	10
9	121	3	6	0	1	153	1123	1	2	6	33	153	105	18	20	0	0	10	1	0	10	0	0	1	26	1	5	2	1	2	1	2	1	3	4	3	3	1	2	3	1	1	20	80	10	10
10	121	3	6	0	1	123	1246	1	2	6	39	119	118	180	20	30	0	0	0	0	0	4	1	1	26	1	5	2	1	2	1	2	1	3	4	3	3	1	2	3	1	1	20	80	10	10
1	122	3	6	0	1	64	64	2	13	0	47	127	0	0	0	0	70	0	0	63	0	0	0	1	25	1	6	2	2	5	3	5	1	5	6	2	1	1	1	5	5	5	40	60	40	4
2	122	3	6	0	1	116	180	2	13	0	60	180	0	0	0	0	70	0	0	64	0	0	0	1	25	1	6	2	2	5	3	5	1	5	6	2	1	1	1	5	5	5	40	60	40	4
3	122	3	6	0	1	59	239	2	13	0	24	104	0	0	0	0	50	0	0	45	0	0	0	1	25	1	6	2	2	5	3	5	1	5	6	2	1	1	1	5	5	5	40	60	40	4
4	122	3	6	0	1	102	341	2	13	0	39	159	0	0	0	0	85	0	0	57	0	0	0	1	25	1	6	2	2	5	3	5	1	5	6	2	1	1	1	5	5	5	40	60	40	4
5	122	3	6	0	1	60	401	2	13	0	27	107	0	0	0	0	60	0	0	47	0	0	0	1	25	1	6	2	2	5	3	5	1	5	6	2	1	1	1	5	5	5	40	60	40	4
6	122	3	6	0	1	102	503	2	13	0	42	162	0	0	0	0	90	0	0	60	0	0	0	1	25	1	6	2	2	5	3	5	1	5	6	2	1	1	1	5	5	5	40	60	40	4
7	122	3	6	0	1	97	600	2	13	0	47	127	0	0	0	0	90	0	0	30	0	0	0	1	25	1	6	2	2	5	3	5	1	5	6	2	1	1	1	5	5	5	40	60	40	4
8	122	3	6	0	1	40	640	2	13	0	0	40	0	0	0	0	40	0	0	0	0	0	2	1	25	1	6	2	2	5	3	5	1	5	6	2	1	1	1	5	5	5	40	60	40	4
9	122	3	6	0	1	0	640	2	13	0	0	0	0	0	0	0	0	0	0	0	0	0	3	1	25	1	6	2	2	5	3	5	1	5	6	2	1	1	1	5	5	5	40	60	40	4
10	122	3	6	0	1	70	710	2	13	0	41	121	0	0	0	0	70	0	0	51	0	0	1	1	25	1	6	2	2	5	3	5	1	5	6	2	1	1	1	5	5	5	40	60	40	4
1	123	3	6	0	1	89	89	1	5	8	49	89	77	122	15	24	0	0	0	0	0	0	0	1	24	1	1	2	2	5	1	1	1	1	1	6	1	1	5	6	5	5	45	75	70	8
2	123	3	6	0	1	149	238	1	5	8	50	130	113	165	34	46	0	0	0	0	3	16	0	1	24	1	1	2	2	5	1	1	1	1	1	6	1	1	5	6	5	5	45	75	70	8
3	123	3	6	0	1	119	357	1	5	8	41	121	96	13	45	10	0	10	1	0	0	8	0	1	24	1	1	2	2	5	1	1	1	1	1	6	1	1	5	6	5	5	45	75	70	8
4	123	3	6	0	1	99	456	1	5	8	39	79	32	100	25	40	0	20	2	0	0	40	0	1	24	1	1	2	2	5	1	1	1	1	1	6	1	1	5	6	5	5	45	75	70	8
5	123	3	6	0	1	130	586	1	5	8	30	150	44	99	30	45	0	20	2	0	0	0	0	1	24	1	1	2	2	5	1	1	1	1	1	6	1	1	5	6	5	5	45	75	70	8
6	123	3	6	0	1	125	711	1	5	8	50	130	62	61	50	50	0	30	3	0	0	25	0	1	24	1	1	2	2	5	1	1	1	1	1	6	1	1	5	6	5	5	45	75	70	8
7	123	3	6	0	1	94	805	1	5	8	44	84	0	123	0	60	0	0	0	0	0	10	0	1	24	1	1	2	2	5	1	1	1	1	1	6	1	1	5	6	5	5	45	75	70	8
8	123	3	6	0	1	73	878	1	5	8	31	71	106	133	50	50	0	10	1	0	2	10	0	1	24	1	1	2	2	5	1	1	1	1	1	6	1	1	5	6	5	5	45	75	70	8
9	123	3	6	0	1	38	916	1	5	8	28	28	15	65	10	30	0	0	0	0	0	10	0	1	24	1	1	2	2	5	1	1	1	1	1	6	1	1	5	6	5	5	45	75	70	8
10	123	3	6	0	1	143	1059	1	5	8	52	132	71	116	30	45	0	0	0	0	1	10	0	1	24	1	1	2	2	5	1	1	1	1	1	6	1	1	5	6	5	5	45	75	70	8
1	124	3	6	0	1	136	136	1	11	15	43	83	127	81	70	35	0	20	2	0	63	10	0	1	22	1	5	1	2	2	1	4	1	3	6	5	5	2	3	3	1	3	30	40	25	9
2	124	3	6	0	1	167	303	1	11	15	51	131	180	61	70	50	0	30	3	0	64	2	0	1	22	1	5	1	2	2	1	4	1	3	6	5	5	2	3	3	1	3	30	40	25	9
3	124	3	6	0	1	93	396	1	11	15	18	58	104	0	50	0	0	10	1	0	45	0	0	1	22	1	5	1	2	2	1	4	1	3	6	5	5	2	3	3	1	3	30	40	25	9
4	124	3	6	0	1	179	575	1	11	15	41	121	159	21	85	15	0	0	0	0	57	1	0	1	22	1	5	1	2	2	1	4	1	3	6	5	5	2	3	3	1	3	30	40	25	9
5	124	3	6	0	1	253	828	1	11	15	36	156	107	104	60	95	0	0	0	0	47	50	0	1	22	1	5	1	2	2	1	4	1	3	6	5	5	2	3	3	1	3	30	40	25	9
6	124	3	6	0	1	240	1068	1	11	15	44	124	162	156	90	110	0	0	0	0	60	56	0	1	22	1	5	1	2	2	1	4	1	3	6	5	5	2	3	3	1	3	30	40	25	9
7	124	3	6	0	1	195	1263	1	11	15	43	163	127	122	90	110	0	40	4	0	30	42	0	1	22	1	5	1	2	2	1	4	1	3	6	5	5	2	3	3	1	3	30	40	25	9
8	124	3	6	0	1	99	1362	1	11	15	39	159	40	40	40	40	0	60	6	0	0	0	0	1	22	1	5	1	2	2	1	4	1	3	6	5	5	2	3	3	1	3	30	40	25	9
9	124	3	6	0	1	79	1441	1	11	15	39	79	0	0	0	0	0	0	0	0	0	0	0	1	22	1	5	1	2	2	1	4	1	3	6	5	5	2	3	3	1	3	30	40	25	9
10	124	3	6	0	1	260	1701	1	11	15	39	159	121	133	70	60	0	0	0	0	51	50	0	1	22	1	5	1	2	2	1	4	1	3	6	5	5	2	3	3	1	3	30	40	25	9
1	125	3	6	0	1	124	124	2	7	0	54	134	0	0	0	0	15	0	0	10	0	0	0	1	23	0	5	1	1	2	2	1	1	1	1	1	1	1	1	1	1	1	0	40	20	1
2	125	3	6	0	1	131	255	2	7	0	51	131	0	0	0	0	0	0	0	0	0	0	0	1	23	0	5	1	1	2	2	1	1	1	1	1	1	1	1	1	1	1	0	40	20	1
3	125	3	6	0	1	82	337	2	7	0	12	92	0	0	0	0	20	0	0	10	0	0	0	1	23	0	5	1	1	2	2	1	1	1	1	1	1	1	1	1	1	1	0	40	20	1
4	125	3	6	0	1	153	490	2	7	0	33	153	0	0	0	0	25	0	0	0	0	0	0	1	23	0	5	1	1	2	2	1	1	1	1	1	1	1	1	1	1	1	0	40	20	1
5	125	3	6	0	1	45	535	2	7	0	5	45	0	0	0	0	0	0	0	0	0	0	2	1	23	0	5	1	1	2	2	1	1	1	1	1	1	1	1	1	1	1	0	40	20	1
6	125	3	6	0	1	125	660	2	7	0	45	125	0	0	0	0	0	0	0	0	0	0	0	1	23	0	5	1	1	2	2	1	1	1	1	1	1	1	1	1	1	1	0	40	20	1
7	125	3	6	0	1	107	767	2	7	0	37	117	0	0	0	0	20	0	0	10	0	0	0	1	23	0	5	1	1	2	2	1	1	1	1	1	1	1	1	1	1	1	0	40	20	1
8	125	3	6	0	1	116	883	2	7	0	36	116	0	0	0	0	0	0	0	0	0	0	0	1	23	0	5	1	1	2	2	1	1	1	1	1	1	1	1	1	1	1	0	40	20	1
9	125	3	6	0	1	116	999	2	7	0	36	116	0	0	0	0	30	0	0	0	0	0	0	1	23	0	5	1	1	2	2	1	1	1	1	1	1	1	1	1	1	1	0	40	20	1
10	125	3	6	0	1	123	1122	2	7	0	43	123	0	0	0	0	10	0	0	0	0	0	1	1	23	0	5	1	1	2	2	1	1	1	1	1	1	1	1	1	1	1	0	40	20	1
1	126	3	6	0	1	71	71	2	13	0	41	81	0	0	0	0	35	0	0	10	0	0	0	0	27	0	1	1	1	4	1	5	1	6	2	1	1	1	3	4	2	4	30	50	35	1
2	126	3	6	0	1	59	130	2	13	0	21	61	0	0	0	0	50	0	0	2	0	0	2	0	27	0	1	1	1	4	1	5	1	6	2	1	1	1	3	4	2	4	30	50	35	1
3	126	3	6	0	1	0	130	2	13	0	0	0	0	0	0	0	0	0	0	0	0	0	3	0	27	0	1	1	1	4	1	5	1	6	2	1	1	1	3	4	2	4	30	50	35	1
4	126	3	6	0	1	20	150	2	13	0	21	21	0	0	0	0	15	0	0	1	0	0	1	0	27	0	1	1	1	4	1	5	1	6	2	1	1	1	3	4	2	4	30	50	35	1
5	126	3	6	0	1	54	204	2	13	0	24	104	0	0	0	0	95	0	0	50	0	0	0	0	27	0	1	1	1	4	1	5	1	6	2	1	1	1	3	4	2	4	30	50	35	1
6	126	3	6	0	1	100	304	2	13	0	36	156	0	0	0	0	110	0	0	56	0	0	0	0	27	0	1	1	1	4	1	5	1	6	2	1	1	1	3	4	2	4	30	50	35	1
7	126	3	6	0	1	80	384	2	13	0	42	122	0	0	0	0	110	0	0	42	0	0	0	0	27	0	1	1	1	4	1	5	1	6	2	1	1	1	3	4	2	4	30	50	35	1
8	126	3	6	0	1	40	424	2	13	0	0	40	0	0	0	0	40	0	0	0	0	0	2	0	27	0	1	1	1	4	1	5	1	6	2	1	1	1	3	4	2	4	30	50	35	1
9	126	3	6	0	1	0	424	2	13	0	0	0	0	0	0	0	0	0	0	0	0	0	3	0	27	0	1	1	1	4	1	5	1	6	2	1	1	1	3	4	2	4	30	50	35	1
10	126	3	6	0	1	83	507	2	13	0	53	133	0	0	0	0	60	0	0	50	0	0	0	0	27	0	1	1	1	4	1	5	1	6	2	1	1	1	3	4	2	4	30	50	35	1
1	127	4	7	1	1	100	100	2	9	0	29	109	0	0	0	0	48	0	0	9	0	0	0	1	27	1	1	1	1	7	1	1	1	7	1	1	1	2	2	4	1	1	0	0	0	1
2	127	4	7	1	1	40	140	2	9	0	0	40	0	0	0	0	8	0	0	0	0	0	2	1	27	1	1	1	1	7	1	1	1	7	1	1	1	2	2	4	1	1	0	0	0	1
3	127	4	7	1	1	0	140	2	9	0	0	0	0	0	0	0	0	0	0	0	0	0	2	1	27	1	1	1	1	7	1	1	1	7	1	1	1	2	2	4	1	1	0	0	0	1
4	127	4	7	1	1	70	210	2	9	0	0	80	0	0	0	0	16	0	0	10	0	0	1	1	27	1	1	1	1	7	1	1	1	7	1	1	1	2	2	4	1	1	0	0	0	1
5	127	4	7	1	1	116	326	2	9	0	16	136	0	0	0	0	32	0	0	20	0	0	0	1	27	1	1	1	1	7	1	1	1	7	1	1	1	2	2	4	1	1	0	0	0	1
6	127	4	7	1	1	94	420	2	9	0	29	109	0	0	0	0	26	0	0	15	0	0	1	1	27	1	1	1	1	7	1	1	1	7	1	1	1	2	2	4	1	1	0	0	0	1
7	127	4	7	1	1	0	420	2	9	0	0	0	0	0	0	0	0	0	0	0	0	0	2	1	27	1	1	1	1	7	1	1	1	7	1	1	1	2	2	4	1	1	0	0	0	1
8	127	4	7	1	1	110	530	2	9	0	22	142	0	0	0	0	32	0	0	32	0	0	0	1	27	1	1	1	1	7	1	1	1	7	1	1	1	2	2	4	1	1	0	0	0	1
9	127	4	7	1	1	100	630	2	9	0	32	112	0	0	0	0	22	0	0	12	0	0	0	1	27	1	1	1	1	7	1	1	1	7	1	1	1	2	2	4	1	1	0	0	0	1
10	127	4	7	1	1	56	686	2	9	0	16	56	0	0	0	0	10	0	0	0	0	0	1	1	27	1	1	1	1	7	1	1	1	7	1	1	1	2	2	4	1	1	0	0	0	1
1	128	4	7	1	1	40	40	1	15	24	0	0	114	73	60	25	0	0	0	0	15	25	0	1	25	0	3	1	1	2	2	1	1	1	1	1	1	1	3	4	5	3	40	50	20	9
2	128	4	7	1	1	60	100	1	15	24	0	0	108	157	50	79	0	0	0	0	20	40	0	1	25	0	3	1	1	2	2	1	1	1	1	1	1	1	3	4	5	3	40	50	20	9
3	128	4	7	1	1	17	117	1	15	24	0	0	132	52	132	15	0	10	1	0	20	7	0	1	25	0	3	1	1	2	2	1	1	1	1	1	1	1	3	4	5	3	40	50	20	9
4	128	4	7	1	1	25	142	1	15	24	0	0	40	101	15	50	0	10	1	0	15	20	0	1	25	0	3	1	1	2	2	1	1	1	1	1	1	1	3	4	5	3	40	50	20	9
5	128	4	7	1	1	38	180	1	15	24	0	0	155	56	75	30	0	0	0	0	25	13	0	1	25	0	3	1	1	2	2	1	1	1	1	1	1	1	3	4	5	3	40	50	20	9
6	128	4	7	1	1	-9	171	1	15	24	0	0	120	118	120	118	0	30	3	0	20	1	0	1	25	0	3	1	1	2	2	1	1	1	1	1	1	1	3	4	5	3	40	50	20	9
7	128	4	7	1	1	-20	151	1	15	24	0	0	94	0	50	0	0	20	2	0	0	0	0	1	25	0	3	1	1	2	2	1	1	1	1	1	1	1	3	4	5	3	40	50	20	9
8	128	4	7	1	1	-25	126	1	15	24	0	0	40	150	20	75	0	40	4	0	5	10	0	1	25	0	3	1	1	2	2	1	1	1	1	1	1	1	3	4	5	3	40	50	20	9
9	128	4	7	1	1	-30	96	1	15	24	0	0	0	40	0	20	0	30	3	0	0	0	0	1	25	0	3	1	1	2	2	1	1	1	1	1	1	1	3	4	5	3	40	50	20	9
10	128	4	7	1	1	0	96	1	15	24	0	0	100	0	50	0	0	0	0	0	0	0	0	1	25	0	3	1	1	2	2	1	1	1	1	1	1	1	3	4	5	3	40	50	20	9
1	129	4	7	1	1	0	0	1	6	13	0	0	109	120	100	120	0	30	3	0	20	10	0	1	23	1	1	1	1	5	6	7	2	7	1	1	1	1	6	7	1	2	49	25	20	8
2	129	4	7	1	1	-59	-59	1	6	13	0	0	53	40	53	40	0	60	6	0	0	1	0	1	23	1	1	1	1	5	6	7	2	7	1	1	1	1	6	7	1	2	49	25	20	8
3	129	4	7	1	1	0	-59	1	6	13	0	0	0	0	0	0	0	0	0	0	0	0	0	1	23	1	1	1	1	5	6	7	2	7	1	1	1	1	6	7	1	2	49	25	20	8
4	129	4	7	1	1	-20	-79	1	6	13	0	0	54	92	54	92	0	20	2	0	0	0	0	1	23	1	1	1	1	5	6	7	2	7	1	1	1	1	6	7	1	2	49	25	20	8
5	129	4	7	1	1	-18	-97	1	6	13	0	0	53	96	26	96	0	20	2	0	2	0	0	1	23	1	1	1	1	5	6	7	2	7	1	1	1	1	6	7	1	2	49	25	20	8
6	129	4	7	1	1	0	-97	1	6	13	0	0	69	0	35	0	0	0	0	0	0	0	0	1	23	1	1	1	1	5	6	7	2	7	1	1	1	1	6	7	1	2	49	25	20	8
7	129	4	7	1	1	28	-69	1	6	13	0	0	107	138	96	111	0	0	0	0	3	25	0	1	23	1	1	1	1	5	6	7	2	7	1	1	1	1	6	7	1	2	49	25	20	8
8	129	4	7	1	1	42	-27	1	6	13	0	0	145	142	58	58	0	0	0	0	10	32	0	1	23	1	1	1	1	5	6	7	2	7	1	1	1	1	6	7	1	2	49	25	20	8
9	129	4	7	1	1	29	2	1	6	13	0	0	17	157	5	58	0	0	0	0	2	27	0	1	23	1	1	1	1	5	6	7	2	7	1	1	1	1	6	7	1	2	49	25	20	8
10	129	4	7	1	1	5	7	1	6	13	0	0	62	95	27	58	0	0	0	0	0	5	0	1	23	1	1	1	1	5	6	7	2	7	1	1	1	1	6	7	1	2	49	25	20	8
1	130	4	7	1	1	58	58	2	7	0	18	58	0	0	0	0	25	0	0	0	0	0	0	0	23	1	1	1	1	3	1	1	1	1	2	1	3	1	1	3	1	1	10	50	30	4
2	130	4	7	1	1	93	151	2	7	0	15	95	0	0	0	0	50	0	0	2	0	0	1	0	23	1	1	1	1	3	1	1	1	1	2	1	3	1	1	3	1	1	10	50	30	4
3	130	4	7	1	1	0	151	2	7	0	0	0	0	0	0	0	0	0	0	0	0	0	1	0	23	1	1	1	1	3	1	1	1	1	2	1	3	1	1	3	1	1	10	50	30	4
4	130	4	7	1	1	80	231	2	7	0	10	90	0	0	0	0	45	0	0	10	0	0	0	0	23	1	1	1	1	3	1	1	1	1	2	1	3	1	1	3	1	1	10	50	30	4
5	130	4	7	1	1	89	320	2	7	0	18	98	0	0	0	0	49	0	0	9	0	0	0	0	23	1	1	1	1	3	1	1	1	1	2	1	3	1	1	3	1	1	10	50	30	4
6	130	4	7	1	1	84	404	2	7	0	13	93	0	0	0	0	46	0	0	9	0	0	1	0	23	1	1	1	1	3	1	1	1	1	2	1	3	1	1	3	1	1	10	50	30	4
7	130	4	7	1	1	81	485	2	7	0	6	86	0	0	0	0	70	0	0	5	0	0	0	0	23	1	1	1	1	3	1	1	1	1	2	1	3	1	1	3	1	1	10	50	30	4
8	130	4	7	1	1	135	620	2	7	0	23	143	0	0	0	0	50	0	0	8	0	0	0	0	23	1	1	1	1	3	1	1	1	1	2	1	3	1	1	3	1	1	10	50	30	4
9	130	4	7	1	1	46	666	2	7	0	9	49	0	0	0	0	25	0	0	3	0	0	1	0	23	1	1	1	1	3	1	1	1	1	2	1	3	1	1	3	1	1	10	50	30	4
10	130	4	7	1	1	102	768	2	7	0	22	102	0	0	0	0	35	0	0	0	0	0	1	0	23	1	1	1	1	3	1	1	1	1	2	1	3	1	1	3	1	1	10	50	30	4
1	131	4	7	1	1	20	20	1	14	16	0	0	111	120	50	50	0	10	1	0	10	20	0	0	23	1	1	1	1	2	4	7	4	7	6	1	1	1	3	7	5	7	30	50	20	8
2	131	4	7	1	1	4	24	1	14	16	0	0	98	109	50	70	0	20	2	0	15	9	0	0	23	1	1	1	1	2	4	7	4	7	6	1	1	1	3	7	5	7	30	50	20	8
3	131	4	7	1	1	0	24	1	14	16	0	0	5	80	5	40	0	0	0	0	0	0	0	0	23	1	1	1	1	2	4	7	4	7	6	1	1	1	3	7	5	7	30	50	20	8
4	131	4	7	1	1	12	36	1	14	16	0	0	97	97	40	40	0	0	0	0	5	7	0	0	23	1	1	1	1	2	4	7	4	7	6	1	1	1	3	7	5	7	30	50	20	8
5	131	4	7	1	1	-3	33	1	14	16	0	0	99	139	30	70	0	20	2	0	8	9	0	0	23	1	1	1	1	2	4	7	4	7	6	1	1	1	3	7	5	7	30	50	20	8
6	131	4	7	1	1	-9	24	1	14	16	0	0	59	62	59	62	0	20	2	0	11	0	0	0	23	1	1	1	1	2	4	7	4	7	6	1	1	1	3	7	5	7	30	50	20	8
7	131	4	7	1	1	10	34	1	14	16	0	0	107	0	30	0	0	0	0	0	10	0	0	0	23	1	1	1	1	2	4	7	4	7	6	1	1	1	3	7	5	7	30	50	20	8
8	131	4	7	1	1	20	54	1	14	16	0	0	156	146	50	50	0	0	0	0	10	10	0	0	23	1	1	1	1	2	4	7	4	7	6	1	1	1	3	7	5	7	30	50	20	8
9	131	4	7	1	1	20	74	1	14	16	0	0	155	59	50	30	0	0	0	0	10	10	0	0	23	1	1	1	1	2	4	7	4	7	6	1	1	1	3	7	5	7	30	50	20	8
10	131	4	7	1	1	10	84	1	14	16	0	0	148	65	50	30	0	0	0	0	0	10	0	0	23	1	1	1	1	2	4	7	4	7	6	1	1	1	3	7	5	7	30	50	20	8
1	132	4	7	1	1	89	89	2	3	0	29	109	0	0	0	0	100	0	0	20	0	0	0	1	23	1	3	1	2	2	3	1	1	4	3	0	1	3	1	1	1	1	20	80	30	5
2	132	4	7	1	1	53	142	2	3	0	13	53	0	0	0	0	53	0	0	0	0	0	1	1	23	1	3	1	2	2	3	1	1	4	3	0	1	3	1	1	1	1	20	80	30	5
3	132	4	7	1	1	0	142	2	3	0	0	0	0	0	0	0	0	0	0	0	0	0	3	1	23	1	3	1	2	2	3	1	1	4	3	0	1	3	1	1	1	1	20	80	30	5
4	132	4	7	1	1	54	196	2	3	0	14	54	0	0	0	0	54	0	0	0	0	0	0	1	23	1	3	1	2	2	3	1	1	4	3	0	1	3	1	1	1	1	20	80	30	5
5	132	4	7	1	1	51	247	2	3	0	13	53	0	0	0	0	26	0	0	2	0	0	1	1	23	1	3	1	2	2	3	1	1	4	3	0	1	3	1	1	1	1	20	80	30	5
6	132	4	7	1	1	69	316	2	3	0	29	69	0	0	0	0	35	0	0	0	0	0	1	1	23	1	3	1	2	2	3	1	1	4	3	0	1	3	1	1	1	1	20	80	30	5
7	132	4	7	1	1	104	420	2	3	0	27	107	0	0	0	0	96	0	0	3	0	0	0	1	23	1	3	1	2	2	3	1	1	4	3	0	1	3	1	1	1	1	20	80	30	5
8	132	4	7	1	1	135	555	2	3	0	25	145	0	0	0	0	58	0	0	10	0	0	0	1	23	1	3	1	2	2	3	1	1	4	3	0	1	3	1	1	1	1	20	80	30	5
9	132	4	7	1	1	15	570	2	3	0	17	17	0	0	0	0	5	0	0	2	0	0	0	1	23	1	3	1	2	2	3	1	1	4	3	0	1	3	1	1	1	1	20	80	30	5
10	132	4	7	1	1	62	632	2	3	0	22	62	0	0	0	0	27	0	0	0	0	0	1	1	23	1	3	1	2	2	3	1	1	4	3	0	1	3	1	1	1	1	20	80	30	5
1	133	4	7	1	1	0	0	1	4	19	0	0	58	74	25	35	0	10	1	0	0	10	0	1	23	1	1	1	1	1	1	1	1	1	1	1	1	1	1	7	1	1	35	40	45	7
2	133	4	7	1	1	7	7	1	4	19	0	0	95	116	50	50	0	10	1	0	2	15	0	1	23	1	1	1	1	1	1	1	1	1	1	1	1	1	1	7	1	1	35	40	45	7
3	133	4	7	1	1	7	14	1	4	19	0	0	0	127	0	50	0	0	0	0	0	7	0	1	23	1	1	1	1	1	1	1	1	1	1	1	1	1	1	7	1	1	35	40	45	7
4	133	4	7	1	1	10	24	1	4	19	0	0	90	8	45	8	0	0	0	0	10	0	0	1	23	1	1	1	1	1	1	1	1	1	1	1	1	1	1	7	1	1	35	40	45	7
5	133	4	7	1	1	9	33	1	4	19	0	0	98	101	49	50	0	10	1	0	9	10	0	1	23	1	1	1	1	1	1	1	1	1	1	1	1	1	1	7	1	1	35	40	45	7
6	133	4	7	1	1	18	51	1	4	19	0	0	93	117	46	50	0	0	0	0	9	9	0	1	23	1	1	1	1	1	1	1	1	1	1	1	1	1	1	7	1	1	35	40	45	7
7	133	4	7	1	1	-12	39	1	4	19	0	0	86	73	70	60	0	20	2	0	5	3	0	1	23	1	1	1	1	1	1	1	1	1	1	1	1	1	1	7	1	1	35	40	45	7
8	133	4	7	1	1	-2	37	1	4	19	0	0	143	40	50	20	0	10	1	0	8	0	0	1	23	1	1	1	1	1	1	1	1	1	1	1	1	1	1	7	1	1	35	40	45	7
9	133	4	7	1	1	13	50	1	4	19	0	0	49	157	25	50	0	0	0	0	3	10	0	1	23	1	1	1	1	1	1	1	1	1	1	1	1	1	1	7	1	1	35	40	45	7
10	133	4	7	1	1	5	55	1	4	19	0	0	102	116	35	38	0	0	0	0	0	5	0	1	23	1	1	1	1	1	1	1	1	1	1	1	1	1	1	7	1	1	35	40	45	7
1	134	4	7	1	1	50	50	2	10	0	30	70	0	0	0	0	25	0	0	20	0	0	0	1	22	1	7	1	1	3	1	2	1	2	2	3	3	1	3	3	3	4	40	50	50	1
2	134	4	7	1	1	58	108	2	10	0	18	58	0	0	0	0	38	0	0	0	0	0	1	1	22	1	7	1	1	3	1	2	1	2	2	3	3	1	3	3	3	4	40	50	50	1
3	134	4	7	1	1	26	134	2	10	0	12	52	0	0	0	0	50	0	0	26	0	0	0	1	22	1	7	1	1	3	1	2	1	2	2	3	3	1	3	3	3	4	40	50	50	1
4	134	4	7	1	1	66	200	2	10	0	25	105	0	0	0	0	100	0	0	39	0	0	0	1	22	1	7	1	1	3	1	2	1	2	2	3	3	1	3	3	3	4	40	50	50	1
5	134	4	7	1	1	115	315	2	10	0	35	155	0	0	0	0	126	0	0	40	0	0	0	1	22	1	7	1	1	3	1	2	1	2	2	3	3	1	3	3	3	4	40	50	50	1
6	134	4	7	1	1	85	400	2	10	0	35	115	0	0	0	0	100	0	0	30	0	0	0	1	22	1	7	1	1	3	1	2	1	2	2	3	3	1	3	3	3	4	40	50	50	1
7	134	4	7	1	1	55	455	2	10	0	37	77	0	0	0	0	47	0	0	22	0	0	0	1	22	1	7	1	1	3	1	2	1	2	2	3	3	1	3	3	3	4	40	50	50	1
8	134	4	7	1	1	90	545	2	10	0	36	116	0	0	0	0	78	0	0	26	0	0	0	1	22	1	7	1	1	3	1	2	1	2	2	3	3	1	3	3	3	4	40	50	50	1
9	134	4	7	1	1	105	650	2	10	0	39	119	0	0	0	0	94	0	0	14	0	0	0	1	22	1	7	1	1	3	1	2	1	2	2	3	3	1	3	3	3	4	40	50	50	1
10	134	4	7	1	1	97	747	2	10	0	17	97	0	0	0	0	67	0	0	0	0	0	1	1	22	1	7	1	1	3	1	2	1	2	2	3	3	1	3	3	3	4	40	50	50	1
1	135	4	7	1	1	-21	-21	1	1	23	0	0	109	64	48	33	0	40	4	0	9	10	0	1	24	1	3	1	1	2	2	6	1	6	1	6	1	1	4	4	1	1	20	40	20	10
2	135	4	7	1	1	-12	-33	1	1	23	0	0	40	40	8	8	0	20	2	0	0	8	0	1	24	1	3	1	1	2	2	6	1	6	1	6	1	1	4	4	1	1	20	40	20	10
3	135	4	7	1	1	7	-26	1	1	23	0	0	0	84	0	17	0	10	1	0	0	17	0	1	24	1	3	1	1	2	2	6	1	6	1	6	1	1	4	4	1	1	20	40	20	10
4	135	4	7	1	1	27	1	1	1	23	0	0	80	108	16	20	0	0	0	0	10	17	0	1	24	1	3	1	1	2	2	6	1	6	1	6	1	1	4	4	1	1	20	40	20	10
5	135	4	7	1	1	37	38	1	1	23	0	0	136	108	32	22	0	0	0	0	20	17	0	1	24	1	3	1	1	2	2	6	1	6	1	6	1	1	4	4	1	1	20	40	20	10
6	135	4	7	1	1	10	48	1	1	23	0	0	109	66	26	15	0	20	2	0	15	15	0	1	24	1	3	1	1	2	2	6	1	6	1	6	1	1	4	4	1	1	20	40	20	10
7	135	4	7	1	1	17	65	1	1	23	0	0	0	109	0	20	0	0	0	0	0	17	0	1	24	1	3	1	1	2	2	6	1	6	1	6	1	1	4	4	1	1	20	40	20	10
8	135	4	7	1	1	52	117	1	1	23	0	0	142	135	32	22	0	0	0	0	32	20	0	1	24	1	3	1	1	2	2	6	1	6	1	6	1	1	4	4	1	1	20	40	20	10
9	135	4	7	1	1	20	137	1	1	23	0	0	112	116	22	23	0	10	1	0	12	18	0	1	24	1	3	1	1	2	2	6	1	6	1	6	1	1	4	4	1	1	20	40	20	10
10	135	4	7	1	1	20	157	1	1	23	0	0	56	99	10	20	0	0	0	0	0	20	0	1	24	1	3	1	1	2	2	6	1	6	1	6	1	1	4	4	1	1	20	40	20	10
1	136	4	7	1	1	10	10	1	8	21	0	0	70	77	25	28	0	20	2	0	20	10	0	1	20	1	2	1	1	5	7	6	6	4	2	3	4	1	1	2	7	3	50	70	20	8
2	136	4	7	1	1	9	19	1	8	21	0	0	58	55	38	35	0	0	0	0	0	9	0	1	20	1	2	1	1	5	7	6	6	4	2	3	4	1	1	2	7	3	50	70	20	8
3	136	4	7	1	1	45	64	1	8	21	0	0	52	133	50	100	0	0	0	0	26	19	0	1	20	1	2	1	1	5	7	6	6	4	2	3	4	1	1	2	7	3	50	70	20	8
4	136	4	7	1	1	62	126	1	8	21	0	0	105	55	100	37	0	0	0	0	39	23	0	1	20	1	2	1	1	5	7	6	6	4	2	3	4	1	1	2	7	3	50	70	20	8
5	136	4	7	1	1	80	206	1	8	21	0	0	155	108	126	77	0	0	0	0	40	40	0	1	20	1	2	1	1	5	7	6	6	4	2	3	4	1	1	2	7	3	50	70	20	8
6	136	4	7	1	1	65	271	1	8	21	0	0	115	119	100	100	0	0	0	0	30	35	0	1	20	1	2	1	1	5	7	6	6	4	2	3	4	1	1	2	7	3	50	70	20	8
7	136	4	7	1	1	51	322	1	8	21	0	0	77	159	47	131	0	10	1	0	22	39	0	1	20	1	2	1	1	5	7	6	6	4	2	3	4	1	1	2	7	3	50	70	20	8
8	136	4	7	1	1	21	343	1	8	21	0	0	116	56	78	40	0	10	1	0	26	5	0	1	20	1	2	1	1	5	7	6	6	4	2	3	4	1	1	2	7	3	50	70	20	8
9	136	4	7	1	1	5	348	1	8	21	0	0	119	48	94	35	0	10	1	0	14	1	0	1	20	1	2	1	1	5	7	6	6	4	2	3	4	1	1	2	7	3	50	70	20	8
10	136	4	7	1	1	30	378	1	8	21	0	0	97	101	67	71	0	0	0	0	0	30	0	1	20	1	2	1	1	5	7	6	6	4	2	3	4	1	1	2	7	3	50	70	20	8
1	137	4	7	1	1	17	17	1	12	20	0	0	150	67	60	30	0	0	0	0	0	17	0	0	22	0	1	1	1	2	3	4	1	4	1	3	4	1	1	3	1	1	38	50	30	6
2	137	4	7	1	1	39	56	1	12	20	0	0	114	114	34	34	0	0	0	0	15	24	0	0	22	0	1	1	1	2	3	4	1	4	1	3	4	1	1	3	1	1	38	50	30	6
3	137	4	7	1	1	0	56	1	12	20	0	0	49	80	9	30	0	20	2	0	5	15	0	0	22	0	1	1	1	2	3	4	1	4	1	3	4	1	1	3	1	1	38	50	30	6
4	137	4	7	1	1	22	78	1	12	20	0	0	58	94	18	24	0	10	1	0	18	14	0	0	22	0	1	1	1	2	3	4	1	4	1	3	4	1	1	3	1	1	38	50	30	6
5	137	4	7	1	1	38	116	1	12	20	0	0	47	153	7	53	0	10	1	0	5	43	0	0	22	0	1	1	1	2	3	4	1	4	1	3	4	1	1	3	1	1	38	50	30	6
6	137	4	7	1	1	30	146	1	12	20	0	0	120	62	40	22	0	0	0	0	30	0	0	0	22	0	1	1	1	2	3	4	1	4	1	3	4	1	1	3	1	1	38	50	30	6
7	137	4	7	1	1	52	198	1	12	20	0	0	116	97	36	27	0	0	0	0	25	27	0	0	22	0	1	1	1	2	3	4	1	4	1	3	4	1	1	3	1	1	38	50	30	6
8	137	4	7	1	1	41	239	1	12	20	0	0	112	116	22	26	0	0	0	0	15	26	0	0	22	0	1	1	1	2	3	4	1	4	1	3	4	1	1	3	1	1	38	50	30	6
9	137	4	7	1	1	33	272	1	12	20	0	0	78	66	28	16	0	0	0	0	17	16	0	0	22	0	1	1	1	2	3	4	1	4	1	3	4	1	1	3	1	1	38	50	30	6
10	137	4	7	1	1	0	272	1	12	20	0	0	102	103	32	33	0	0	0	0	0	0	0	0	22	0	1	1	1	2	3	4	1	4	1	3	4	1	1	3	1	1	38	50	30	6
1	138	4	7	1	1	150	150	2	11	0	30	150	0	0	0	0	60	0	0	0	0	0	0	1	22	0	1	1	1	3	1	4	1	4	3	1	2	1	2	3	1	1	50	40	30	4
2	138	4	7	1	1	99	249	2	11	0	34	114	0	0	0	0	34	0	0	15	0	0	0	1	22	0	1	1	1	3	1	4	1	4	3	1	2	1	2	3	1	1	50	40	30	4
3	138	4	7	1	1	44	293	2	11	0	9	49	0	0	0	0	9	0	0	5	0	0	1	1	22	0	1	1	1	3	1	4	1	4	3	1	2	1	2	3	1	1	50	40	30	4
4	138	4	7	1	1	40	333	2	11	0	18	58	0	0	0	0	18	0	0	18	0	0	1	1	22	0	1	1	1	3	1	4	1	4	3	1	2	1	2	3	1	1	50	40	30	4
5	138	4	7	1	1	42	375	2	11	0	7	47	0	0	0	0	7	0	0	5	0	0	1	1	22	0	1	1	1	3	1	4	1	4	3	1	2	1	2	3	1	1	50	40	30	4
6	138	4	7	1	1	90	465	2	11	0	40	120	0	0	0	0	40	0	0	30	0	0	0	1	22	0	1	1	1	3	1	4	1	4	3	1	2	1	2	3	1	1	50	40	30	4
7	138	4	7	1	1	91	556	2	11	0	36	116	0	0	0	0	36	0	0	25	0	0	0	1	22	0	1	1	1	3	1	4	1	4	3	1	2	1	2	3	1	1	50	40	30	4
8	138	4	7	1	1	97	653	2	11	0	32	112	0	0	0	0	22	0	0	15	0	0	0	1	22	0	1	1	1	3	1	4	1	4	3	1	2	1	2	3	1	1	50	40	30	4
9	138	4	7	1	1	61	714	2	11	0	38	78	0	0	0	0	28	0	0	17	0	0	0	1	22	0	1	1	1	3	1	4	1	4	3	1	2	1	2	3	1	1	50	40	30	4
10	138	4	7	1	1	102	816	2	11	0	22	102	0	0	0	0	32	0	0	0	0	0	1	1	22	0	1	1	1	3	1	4	1	4	3	1	2	1	2	3	1	1	50	40	30	4
1	139	4	7	1	1	110	110	2	3	0	40	120	0	0	0	0	120	0	0	10	0	0	0	1	21	0	3	1	1	6	1	5	1	6	6	3	1	1	5	6	1	3	20	50	30	1
2	139	4	7	1	1	39	149	2	3	0	0	40	0	0	0	0	40	0	0	1	0	0	2	1	21	0	3	1	1	6	1	5	1	6	6	3	1	1	5	6	1	3	20	50	30	1
3	139	4	7	1	1	0	149	2	3	0	0	0	0	0	0	0	0	0	0	0	0	0	3	1	21	0	3	1	1	6	1	5	1	6	6	3	1	1	5	6	1	3	20	50	30	1
4	139	4	7	1	1	92	241	2	3	0	12	92	0	0	0	0	92	0	0	0	0	0	0	1	21	0	3	1	1	6	1	5	1	6	6	3	1	1	5	6	1	3	20	50	30	1
5	139	4	7	1	1	96	337	2	3	0	16	96	0	0	0	0	96	0	0	0	0	0	1	1	21	0	3	1	1	6	1	5	1	6	6	3	1	1	5	6	1	3	20	50	30	1
6	139	4	7	1	1	0	337	2	3	0	0	0	0	0	0	0	0	0	0	0	0	0	2	1	21	0	3	1	1	6	1	5	1	6	6	3	1	1	5	6	1	3	20	50	30	1
7	139	4	7	1	1	113	450	2	3	0	18	138	0	0	0	0	111	0	0	25	0	0	0	1	21	0	3	1	1	6	1	5	1	6	6	3	1	1	5	6	1	3	20	50	30	1
8	139	4	7	1	1	110	560	2	3	0	22	142	0	0	0	0	58	0	0	32	0	0	0	1	21	0	3	1	1	6	1	5	1	6	6	3	1	1	5	6	1	3	20	50	30	1
9	139	4	7	1	1	130	690	2	3	0	37	157	0	0	0	0	58	0	0	27	0	0	0	1	21	0	3	1	1	6	1	5	1	6	6	3	1	1	5	6	1	3	20	50	30	1
10	139	4	7	1	1	90	780	2	3	0	15	95	0	0	0	0	58	0	0	5	0	0	1	1	21	0	3	1	1	6	1	5	1	6	6	3	1	1	5	6	1	3	20	50	30	1
1	140	4	7	1	1	101	101	2	5	0	31	111	0	0	0	0	50	0	0	10	0	0	0	0	24	0	1	1	1	4	1	2	1	2	3	1	1	1	1	2	1	1	5	20	30	5
2	140	4	7	1	1	83	184	2	5	0	18	98	0	0	0	0	50	0	0	15	0	0	1	0	24	0	1	1	1	4	1	2	1	2	3	1	1	1	1	2	1	1	5	20	30	5
3	140	4	7	1	1	5	189	2	5	0	5	5	0	0	0	0	5	0	0	0	0	0	1	0	24	0	1	1	1	4	1	2	1	2	3	1	1	1	1	2	1	1	5	20	30	5
4	140	4	7	1	1	92	281	2	5	0	17	97	0	0	0	0	40	0	0	5	0	0	0	0	24	0	1	1	1	4	1	2	1	2	3	1	1	1	1	2	1	1	5	20	30	5
5	140	4	7	1	1	91	372	2	5	0	19	99	0	0	0	0	30	0	0	8	0	0	0	0	24	0	1	1	1	4	1	2	1	2	3	1	1	1	1	2	1	1	5	20	30	5
6	140	4	7	1	1	48	420	2	5	0	19	59	0	0	0	0	59	0	0	11	0	0	1	0	24	0	1	1	1	4	1	2	1	2	3	1	1	1	1	2	1	1	5	20	30	5
7	140	4	7	1	1	97	517	2	5	0	27	107	0	0	0	0	30	0	0	10	0	0	0	0	24	0	1	1	1	4	1	2	1	2	3	1	1	1	1	2	1	1	5	20	30	5
8	140	4	7	1	1	146	663	2	5	0	36	156	0	0	0	0	50	0	0	10	0	0	0	0	24	0	1	1	1	4	1	2	1	2	3	1	1	1	1	2	1	1	5	20	30	5
9	140	4	7	1	1	145	808	2	5	0	35	155	0	0	0	0	50	0	0	10	0	0	0	0	24	0	1	1	1	4	1	2	1	2	3	1	1	1	1	2	1	1	5	20	30	5
10	140	4	7	1	1	148	956	2	5	0	28	148	0	0	0	0	50	0	0	0	0	0	0	0	24	0	1	1	1	4	1	2	1	2	3	1	1	1	1	2	1	1	5	20	30	5
1	141	4	7	1	1	99	99	2	2	0	34	114	0	0	0	0	60	0	0	15	0	0	0	1	26	0	3	1	1	2	1	3	1	3	3	1	1	1	2	3	1	1	0	40	10	1
2	141	4	7	1	1	88	187	2	2	0	28	108	0	0	0	0	50	0	0	20	0	0	0	1	26	0	3	1	1	2	1	3	1	3	3	1	1	1	2	3	1	1	0	40	10	1
3	141	4	7	1	1	112	299	2	2	0	12	132	0	0	0	0	132	0	0	20	0	0	0	1	26	0	3	1	1	2	1	3	1	3	3	1	1	1	2	3	1	1	0	40	10	1
4	141	4	7	1	1	25	324	2	2	0	0	40	0	0	0	0	15	0	0	15	0	0	2	1	26	0	3	1	1	2	1	3	1	3	3	1	1	1	2	3	1	1	0	40	10	1
5	141	4	7	1	1	130	454	2	2	0	35	155	0	0	0	0	75	0	0	25	0	0	0	1	26	0	3	1	1	2	1	3	1	3	3	1	1	1	2	3	1	1	0	40	10	1
6	141	4	7	1	1	100	554	2	2	0	40	120	0	0	0	0	120	0	0	20	0	0	0	1	26	0	3	1	1	2	1	3	1	3	3	1	1	1	2	3	1	1	0	40	10	1
7	141	4	7	1	1	94	648	2	2	0	14	94	0	0	0	0	50	0	0	0	0	0	1	1	26	0	3	1	1	2	1	3	1	3	3	1	1	1	2	3	1	1	0	40	10	1
8	141	4	7	1	1	35	683	2	2	0	0	40	0	0	0	0	20	0	0	5	0	0	2	1	26	0	3	1	1	2	1	3	1	3	3	1	1	1	2	3	1	1	0	40	10	1
9	141	4	7	1	1	0	683	2	2	0	0	0	0	0	0	0	0	0	0	0	0	0	2	1	26	0	3	1	1	2	1	3	1	3	3	1	1	1	2	3	1	1	0	40	10	1
10	141	4	7	1	1	100	783	2	2	0	20	100	0	0	0	0	50	0	0	0	0	0	0	1	26	0	3	1	1	2	1	3	1	3	3	1	1	1	2	3	1	1	0	40	10	1
1	142	4	7	1	1	100	100	2	5	0	40	120	0	0	0	0	50	0	0	20	0	0	0	0	27	0	2	1	1	2	1	3	1	4	1	1	1	1	1	5	1	5	20	30	15	4
2	142	4	7	1	1	100	200	2	5	0	29	109	0	0	0	0	70	0	0	9	0	0	0	0	27	0	2	1	1	2	1	3	1	4	1	1	1	1	1	5	1	5	20	30	15	4
3	142	4	7	1	1	80	280	2	5	0	0	80	0	0	0	0	40	0	0	0	0	0	1	0	27	0	2	1	1	2	1	3	1	4	1	1	1	1	1	5	1	5	20	30	15	4
4	142	4	7	1	1	90	370	2	5	0	17	97	0	0	0	0	40	0	0	7	0	0	0	0	27	0	2	1	1	2	1	3	1	4	1	1	1	1	1	5	1	5	20	30	15	4
5	142	4	7	1	1	130	500	2	5	0	19	139	0	0	0	0	70	0	0	9	0	0	0	0	27	0	2	1	1	2	1	3	1	4	1	1	1	1	1	5	1	5	20	30	15	4
6	142	4	7	1	1	62	562	2	5	0	22	62	0	0	0	0	62	0	0	0	0	0	1	0	27	0	2	1	1	2	1	3	1	4	1	1	1	1	1	5	1	5	20	30	15	4
7	142	4	7	1	1	0	562	2	5	0	0	0	0	0	0	0	0	0	0	0	0	0	2	0	27	0	2	1	1	2	1	3	1	4	1	1	1	1	1	5	1	5	20	30	15	4
8	142	4	7	1	1	136	698	2	5	0	26	146	0	0	0	0	50	0	0	10	0	0	0	0	27	0	2	1	1	2	1	3	1	4	1	1	1	1	1	5	1	5	20	30	15	4
9	142	4	7	1	1	49	747	2	5	0	19	59	0	0	0	0	30	0	0	10	0	0	0	0	27	0	2	1	1	2	1	3	1	4	1	1	1	1	1	5	1	5	20	30	15	4
10	142	4	7	1	1	55	802	2	5	0	25	65	0	0	0	0	30	0	0	10	0	0	0	0	27	0	2	1	1	2	1	3	1	4	1	1	1	1	1	5	1	5	20	30	15	4
1	143	4	7	1	1	33	33	2	18	0	28	68	0	0	0	0	50	0	0	35	0	0	0	1	26	1	1	2	5	7	6	7	2	7	1	1	1	2	5	7	6	6	20	60	25	2
2	143	4	7	1	1	0	33	2	18	0	0	0	0	0	0	0	0	0	0	0	0	0	3	1	26	1	1	2	5	7	6	7	2	7	1	1	1	2	5	7	6	6	20	60	25	2
3	143	4	7	1	1	0	33	2	18	0	0	0	0	0	0	0	0	0	0	0	0	0	3	1	26	1	1	2	5	7	6	7	2	7	1	1	1	2	5	7	6	6	20	60	25	2
4	143	4	7	1	1	0	33	2	18	0	0	0	0	0	0	0	0	0	0	0	0	0	3	1	26	1	1	2	5	7	6	7	2	7	1	1	1	2	5	7	6	6	20	60	25	2
5	143	4	7	1	1	0	33	2	18	0	0	0	0	0	0	0	0	0	0	0	0	0	3	1	26	1	1	2	5	7	6	7	2	7	1	1	1	2	5	7	6	6	20	60	25	2
6	143	4	7	1	1	0	33	2	18	0	0	0	0	0	0	0	0	0	0	0	0	0	3	1	26	1	1	2	5	7	6	7	2	7	1	1	1	2	5	7	6	6	20	60	25	2
7	143	4	7	1	1	0	33	2	18	0	0	0	0	0	0	0	0	0	0	0	0	0	3	1	26	1	1	2	5	7	6	7	2	7	1	1	1	2	5	7	6	6	20	60	25	2
8	143	4	7	1	1	0	33	2	18	0	0	0	0	0	0	0	0	0	0	0	0	0	3	1	26	1	1	2	5	7	6	7	2	7	1	1	1	2	5	7	6	6	20	60	25	2
9	143	4	7	1	1	0	33	2	18	0	0	0	0	0	0	0	0	0	0	0	0	0	3	1	26	1	1	2	5	7	6	7	2	7	1	1	1	2	5	7	6	6	20	60	25	2
10	143	4	7	1	1	0	33	2	18	0	0	0	0	0	0	0	0	0	0	0	0	0	3	1	26	1	1	2	5	7	6	7	2	7	1	1	1	2	5	7	6	6	20	60	25	2
1	144	4	7	1	1	55	55	1	17	22	0	0	68	74	50	60	0	0	0	0	35	20	0	0	24	0	1	4	2	2	7	7	7	7	1	2	1	1	1	7	1	6	30	50	30	6
2	144	4	7	1	1	30	85	1	17	22	0	0	0	100	0	70	0	0	0	0	0	30	0	0	24	0	1	4	2	2	7	7	7	7	1	2	1	1	1	7	1	6	30	50	30	6
3	144	4	7	1	1	22	107	1	17	22	0	0	0	95	0	65	0	0	0	0	0	22	0	0	24	0	1	4	2	2	7	7	7	7	1	2	1	1	1	7	1	6	30	50	30	6
4	144	4	7	1	1	25	132	1	17	22	0	0	0	108	0	80	0	10	1	0	0	35	0	0	24	0	1	4	2	2	7	7	7	7	1	2	1	1	1	7	1	6	30	50	30	6
5	144	4	7	1	1	5	137	1	17	22	0	0	0	40	0	20	0	0	0	0	0	5	0	0	24	0	1	4	2	2	7	7	7	7	1	2	1	1	1	7	1	6	30	50	30	6
6	144	4	7	1	1	20	157	1	17	22	0	0	0	117	0	80	0	0	0	0	0	20	0	0	24	0	1	4	2	2	7	7	7	7	1	2	1	1	1	7	1	6	30	50	30	6
7	144	4	7	1	1	18	175	1	17	22	0	0	0	142	0	71	0	0	0	0	0	18	0	0	24	0	1	4	2	2	7	7	7	7	1	2	1	1	1	7	1	6	30	50	30	6
8	144	4	7	1	1	22	197	1	17	22	0	0	0	143	0	70	0	0	0	0	0	22	0	0	24	0	1	4	2	2	7	7	7	7	1	2	1	1	1	7	1	6	30	50	30	6
9	144	4	7	1	1	20	217	1	17	22	0	0	0	112	0	60	0	0	0	0	0	20	0	0	24	0	1	4	2	2	7	7	7	7	1	2	1	1	1	7	1	6	30	50	30	6
10	144	4	7	1	1	0	217	1	17	22	0	0	0	63	0	30	0	0	0	0	0	0	0	0	24	0	1	4	2	2	7	7	7	7	1	2	1	1	1	7	1	6	30	50	30	6
1	145	4	7	1	1	64	64	2	7	0	34	74	0	0	0	0	35	0	0	10	0	0	0	1	22	1	5	1	1	1	1	4	2	5	6	1	1	1	2	1	1	1	20	50	30	5
2	145	4	7	1	1	101	165	2	7	0	36	116	0	0	0	0	50	0	0	15	0	0	0	1	22	1	5	1	1	1	1	4	2	5	6	1	1	1	2	1	1	1	20	50	30	5
3	145	4	7	1	1	120	285	2	7	0	7	127	0	0	0	0	50	0	0	7	0	0	0	1	22	1	5	1	1	1	1	4	2	5	6	1	1	1	2	1	1	1	20	50	30	5
4	145	4	7	1	1	8	293	2	7	0	8	8	0	0	0	0	8	0	0	0	0	0	0	1	22	1	5	1	1	1	1	4	2	5	6	1	1	1	2	1	1	1	20	50	30	5
5	145	4	7	1	1	91	384	2	7	0	21	101	0	0	0	0	50	0	0	10	0	0	0	1	22	1	5	1	1	1	1	4	2	5	6	1	1	1	2	1	1	1	20	50	30	5
6	145	4	7	1	1	108	492	2	7	0	37	117	0	0	0	0	50	0	0	9	0	0	0	1	22	1	5	1	1	1	1	4	2	5	6	1	1	1	2	1	1	1	20	50	30	5
7	145	4	7	1	1	70	562	2	7	0	33	73	0	0	0	0	60	0	0	3	0	0	0	1	22	1	5	1	1	1	1	4	2	5	6	1	1	1	2	1	1	1	20	50	30	5
8	145	4	7	1	1	40	602	2	7	0	0	40	0	0	0	0	20	0	0	0	0	0	2	1	22	1	5	1	1	1	1	4	2	5	6	1	1	1	2	1	1	1	20	50	30	5
9	145	4	7	1	1	147	749	2	7	0	37	157	0	0	0	0	50	0	0	10	0	0	0	1	22	1	5	1	1	1	1	4	2	5	6	1	1	1	2	1	1	1	20	50	30	5
10	145	4	7	1	1	111	860	2	7	0	36	116	0	0	0	0	38	0	0	5	0	0	0	1	22	1	5	1	1	1	1	4	2	5	6	1	1	1	2	1	1	1	20	50	30	5
1	146	4	7	1	1	50	50	2	11	0	27	67	0	0	0	0	30	0	0	17	0	0	0	1	24	1	1	1	1	3	1	1	1	5	3	2	1	1	1	4	2	1	20	40	20	6
2	146	4	7	1	1	90	140	2	11	0	34	114	0	0	0	0	34	0	0	24	0	0	0	1	24	1	1	1	1	3	1	1	1	5	3	2	1	1	1	4	2	1	20	40	20	6
3	146	4	7	1	1	65	205	2	11	0	0	80	0	0	0	0	30	0	0	15	0	0	1	1	24	1	1	1	1	3	1	1	1	5	3	2	1	1	1	4	2	1	20	40	20	6
4	146	4	7	1	1	80	285	2	11	0	14	94	0	0	0	0	24	0	0	14	0	0	1	1	24	1	1	1	1	3	1	1	1	5	3	2	1	1	1	4	2	1	20	40	20	6
5	146	4	7	1	1	110	395	2	11	0	33	153	0	0	0	0	53	0	0	43	0	0	0	1	24	1	1	1	1	3	1	1	1	5	3	2	1	1	1	4	2	1	20	40	20	6
6	146	4	7	1	1	62	457	2	11	0	22	62	0	0	0	0	22	0	0	0	0	0	1	1	24	1	1	1	1	3	1	1	1	5	3	2	1	1	1	4	2	1	20	40	20	6
7	146	4	7	1	1	70	527	2	11	0	17	97	0	0	0	0	27	0	0	27	0	0	0	1	24	1	1	1	1	3	1	1	1	5	3	2	1	1	1	4	2	1	20	40	20	6
8	146	4	7	1	1	90	617	2	11	0	36	116	0	0	0	0	26	0	0	26	0	0	0	1	24	1	1	1	1	3	1	1	1	5	3	2	1	1	1	4	2	1	20	40	20	6
9	146	4	7	1	1	50	667	2	11	0	26	66	0	0	0	0	16	0	0	16	0	0	0	1	24	1	1	1	1	3	1	1	1	5	3	2	1	1	1	4	2	1	20	40	20	6
10	146	4	7	1	1	103	770	2	11	0	23	103	0	0	0	0	33	0	0	0	0	0	1	1	24	1	1	1	1	3	1	1	1	5	3	2	1	1	1	4	2	1	20	40	20	6
1	147	4	7	1	1	67	67	2	10	0	37	77	0	0	0	0	28	0	0	10	0	0	0	1	19	1	1	1	1	1	2	1	3	1	1	2	4	1	1	5	1	1	25	75	0	3
2	147	4	7	1	1	46	113	2	10	0	15	55	0	0	0	0	35	0	0	9	0	0	1	1	19	1	1	1	1	1	2	1	3	1	1	2	4	1	1	5	1	1	25	75	0	3
3	147	4	7	1	1	114	227	2	10	0	13	133	0	0	0	0	100	0	0	19	0	0	0	1	19	1	1	1	1	1	2	1	3	1	1	2	4	1	1	5	1	1	25	75	0	3
4	147	4	7	1	1	32	259	2	10	0	15	55	0	0	0	0	37	0	0	23	0	0	0	1	19	1	1	1	1	1	2	1	3	1	1	2	4	1	1	5	1	1	25	75	0	3
5	147	4	7	1	1	68	327	2	10	0	28	108	0	0	0	0	77	0	0	40	0	0	0	1	19	1	1	1	1	1	2	1	3	1	1	2	4	1	1	5	1	1	25	75	0	3
6	147	4	7	1	1	84	411	2	10	0	39	119	0	0	0	0	100	0	0	35	0	0	0	1	19	1	1	1	1	1	2	1	3	1	1	2	4	1	1	5	1	1	25	75	0	3
7	147	4	7	1	1	120	531	2	10	0	39	159	0	0	0	0	131	0	0	39	0	0	0	1	19	1	1	1	1	1	2	1	3	1	1	2	4	1	1	5	1	1	25	75	0	3
8	147	4	7	1	1	51	582	2	10	0	16	56	0	0	0	0	40	0	0	5	0	0	1	1	19	1	1	1	1	1	2	1	3	1	1	2	4	1	1	5	1	1	25	75	0	3
9	147	4	7	1	1	47	629	2	10	0	8	48	0	0	0	0	35	0	0	1	0	0	1	1	19	1	1	1	1	1	2	1	3	1	1	2	4	1	1	5	1	1	25	75	0	3
10	147	4	7	1	1	71	700	2	10	0	21	101	0	0	0	0	71	0	0	30	0	0	1	1	19	1	1	1	1	1	2	1	3	1	1	2	4	1	1	5	1	1	25	75	0	3
1	148	4	7	1	1	54	54	2	18	0	34	74	0	0	0	0	60	0	0	20	0	0	0	0	22	1	5	1	1	4	1	1	1	1	4	5	5	1	1	1	1	1	50	50	20	3
2	148	4	7	1	1	70	124	2	18	0	20	100	0	0	0	0	70	0	0	30	0	0	0	0	22	1	5	1	1	4	1	1	1	1	4	5	5	1	1	1	1	1	50	50	20	3
3	148	4	7	1	1	73	197	2	18	0	15	95	0	0	0	0	65	0	0	22	0	0	1	0	22	1	5	1	1	4	1	1	1	1	4	5	5	1	1	1	1	1	50	50	20	3
4	148	4	7	1	1	73	270	2	18	0	28	108	0	0	0	0	80	0	0	35	0	0	0	0	22	1	5	1	1	4	1	1	1	1	4	5	5	1	1	1	1	1	50	50	20	3
5	148	4	7	1	1	35	305	2	18	0	0	40	0	0	0	0	20	0	0	5	0	0	1	0	22	1	5	1	1	4	1	1	1	1	4	5	5	1	1	1	1	1	50	50	20	3
6	148	4	7	1	1	97	402	2	18	0	37	117	0	0	0	0	80	0	0	20	0	0	0	0	22	1	5	1	1	4	1	1	1	1	4	5	5	1	1	1	1	1	50	50	20	3
7	148	4	7	1	1	124	526	2	18	0	22	142	0	0	0	0	71	0	0	18	0	0	0	0	22	1	5	1	1	4	1	1	1	1	4	5	5	1	1	1	1	1	50	50	20	3
8	148	4	7	1	1	121	647	2	18	0	23	143	0	0	0	0	70	0	0	22	0	0	0	0	22	1	5	1	1	4	1	1	1	1	4	5	5	1	1	1	1	1	50	50	20	3
9	148	4	7	1	1	92	739	2	18	0	32	112	0	0	0	0	60	0	0	20	0	0	0	0	22	1	5	1	1	4	1	1	1	1	4	5	5	1	1	1	1	1	50	50	20	3
10	148	4	7	1	1	63	802	2	18	0	23	63	0	0	0	0	30	0	0	0	0	0	0	0	22	1	5	1	1	4	1	1	1	1	4	5	5	1	1	1	1	1	50	50	20	3
1	149	4	7	1	1	54	54	2	9	0	24	64	0	0	0	0	33	0	0	10	0	0	0	1	23	1	2	2	1	4	1	1	1	1	3	2	1	1	1	1	1	1	25	25	25	1
2	149	4	7	1	1	32	86	2	9	0	0	40	0	0	0	0	8	0	0	8	0	0	2	1	23	1	2	2	1	4	1	1	1	1	3	2	1	1	1	1	1	1	25	25	25	1
3	149	4	7	1	1	67	153	2	9	0	4	84	0	0	0	0	17	0	0	17	0	0	0	1	23	1	2	2	1	4	1	1	1	1	3	2	1	1	1	1	1	1	25	25	25	1
4	149	4	7	1	1	91	244	2	9	0	28	108	0	0	0	0	20	0	0	17	0	0	0	1	23	1	2	2	1	4	1	1	1	1	3	2	1	1	1	1	1	1	25	25	25	1
5	149	4	7	1	1	91	335	2	9	0	28	108	0	0	0	0	22	0	0	17	0	0	0	1	23	1	2	2	1	4	1	1	1	1	3	2	1	1	1	1	1	1	25	25	25	1
6	149	4	7	1	1	51	386	2	9	0	26	66	0	0	0	0	15	0	0	15	0	0	0	1	23	1	2	2	1	4	1	1	1	1	3	2	1	1	1	1	1	1	25	25	25	1
7	149	4	7	1	1	92	478	2	9	0	29	109	0	0	0	0	20	0	0	17	0	0	0	1	23	1	2	2	1	4	1	1	1	1	3	2	1	1	1	1	1	1	25	25	25	1
8	149	4	7	1	1	115	593	2	9	0	15	135	0	0	0	0	22	0	0	20	0	0	0	1	23	1	2	2	1	4	1	1	1	1	3	2	1	1	1	1	1	1	25	25	25	1
9	149	4	7	1	1	98	691	2	9	0	36	116	0	0	0	0	23	0	0	18	0	0	0	1	23	1	2	2	1	4	1	1	1	1	3	2	1	1	1	1	1	1	25	25	25	1
10	149	4	7	1	1	79	770	2	9	0	19	99	0	0	0	0	20	0	0	20	0	0	0	1	23	1	2	2	1	4	1	1	1	1	3	2	1	1	1	1	1	1	25	25	25	1
1	150	4	7	1	1	48	48	2	2	0	33	73	0	0	0	0	25	0	0	25	0	0	0	1	20	1	3	2	2	2	1	7	2	7	5	2	3	1	7	7	2	6	27	50	50	6
2	150	4	7	1	1	117	165	2	2	0	37	157	0	0	0	0	79	0	0	40	0	0	0	1	20	1	3	2	2	2	1	7	2	7	5	2	3	1	7	7	2	6	27	50	50	6
3	150	4	7	1	1	45	210	2	2	0	12	52	0	0	0	0	15	0	0	7	0	0	0	1	20	1	3	2	2	2	1	7	2	7	5	2	3	1	7	7	2	6	27	50	50	6
4	150	4	7	1	1	81	291	2	2	0	21	101	0	0	0	0	50	0	0	20	0	0	0	1	20	1	3	2	2	2	1	7	2	7	5	2	3	1	7	7	2	6	27	50	50	6
5	150	4	7	1	1	43	334	2	2	0	16	56	0	0	0	0	30	0	0	13	0	0	1	1	20	1	3	2	2	2	1	7	2	7	5	2	3	1	7	7	2	6	27	50	50	6
6	150	4	7	1	1	117	451	2	2	0	38	118	0	0	0	0	118	0	0	1	0	0	0	1	20	1	3	2	2	2	1	7	2	7	5	2	3	1	7	7	2	6	27	50	50	6
7	150	4	7	1	1	0	451	2	2	0	0	0	0	0	0	0	0	0	0	0	0	0	2	1	20	1	3	2	2	2	1	7	2	7	5	2	3	1	7	7	2	6	27	50	50	6
8	150	4	7	1	1	140	591	2	2	0	30	150	0	0	0	0	75	0	0	10	0	0	0	1	20	1	3	2	2	2	1	7	2	7	5	2	3	1	7	7	2	6	27	50	50	6
9	150	4	7	1	1	40	631	2	2	0	0	40	0	0	0	0	20	0	0	0	0	0	2	1	20	1	3	2	2	2	1	7	2	7	5	2	3	1	7	7	2	6	27	50	50	6
10	150	4	7	1	1	0	631	2	2	0	0	0	0	0	0	0	0	0	0	0	0	0	3	1	20	1	3	2	2	2	1	7	2	7	5	2	3	1	7	7	2	6	27	50	50	6
1	151	4	8	1	1	70	70	1	7	14	0	0	111	80	100	70	0	0	0	0	40	30	0	0	23	1	4	4	1	3	4	1	1	2	5	4	3	1	1	2	1	1	50	50	50	8
2	151	4	8	1	1	90	160	1	7	14	0	0	116	126	100	100	0	0	0	0	45	45	0	0	23	1	4	4	1	3	4	1	1	2	5	4	3	1	1	2	1	1	50	50	50	8
3	151	4	8	1	1	60	220	1	7	14	0	0	90	79	60	50	0	0	0	0	30	30	0	0	23	1	4	4	1	3	4	1	1	2	5	4	3	1	1	2	1	1	50	50	50	8
4	151	4	8	1	1	70	290	1	7	14	0	0	105	77	80	60	0	0	0	0	40	30	0	0	23	1	4	4	1	3	4	1	1	2	5	4	3	1	1	2	1	1	50	50	50	8
5	151	4	8	1	1	105	395	1	7	14	0	0	140	115	110	95	0	0	0	0	60	45	0	0	23	1	4	4	1	3	4	1	1	2	5	4	3	1	1	2	1	1	50	50	50	8
6	151	4	8	1	1	115	510	1	7	14	0	0	162	158	120	120	0	0	0	0	65	50	0	0	23	1	4	4	1	3	4	1	1	2	5	4	3	1	1	2	1	1	50	50	50	8
7	151	4	8	1	1	48	558	1	7	14	0	0	68	79	35	45	0	0	0	0	20	28	0	0	23	1	4	4	1	3	4	1	1	2	5	4	3	1	1	2	1	1	50	50	50	8
8	151	4	8	1	1	110	668	1	7	14	0	0	153	121	130	100	0	0	0	0	65	45	0	0	23	1	4	4	1	3	4	1	1	2	5	4	3	1	1	2	1	1	50	50	50	8
9	151	4	8	1	1	100	768	1	7	14	0	0	156	157	125	125	0	0	0	0	60	40	0	0	23	1	4	4	1	3	4	1	1	2	5	4	3	1	1	2	1	1	50	50	50	8
10	151	4	8	1	1	5	773	1	7	14	0	0	105	113	65	65	0	0	0	0	0	5	0	0	23	1	4	4	1	3	4	1	1	2	5	4	3	1	1	2	1	1	50	50	50	8
1	152	4	8	1	1	65	65	1	11	12	0	0	119	109	75	65	0	10	1	0	75	0	0	0	20	1	2	4	1	4	2	2	3	3	4	4	4	1	3	3	3	3	40	50	30	10
2	152	4	8	1	1	50	115	1	11	12	0	0	114	56	60	30	0	10	1	0	60	0	0	0	20	1	2	4	1	4	2	2	3	3	4	4	4	1	3	3	3	3	40	50	30	10
3	152	4	8	1	1	40	155	1	11	12	0	0	95	47	55	25	0	0	0	0	40	0	0	0	20	1	2	4	1	4	2	2	3	3	4	4	4	1	3	3	3	3	40	50	30	10
4	152	4	8	1	1	70	225	1	11	12	0	0	145	53	85	25	0	0	0	0	70	0	0	0	20	1	2	4	1	4	2	2	3	3	4	4	4	1	3	3	3	3	40	50	30	10
5	152	4	8	1	1	55	280	1	11	12	0	0	107	105	70	60	0	0	0	0	55	0	0	0	20	1	2	4	1	4	2	2	3	3	4	4	4	1	3	3	3	3	40	50	30	10
6	152	4	8	1	1	35	315	1	11	12	0	0	122	117	80	70	0	20	2	0	55	0	0	0	20	1	2	4	1	4	2	2	3	3	4	4	4	1	3	3	3	3	40	50	30	10
7	152	4	8	1	1	40	355	1	11	12	0	0	109	0	75	0	0	0	0	0	40	0	0	0	20	1	2	4	1	4	2	2	3	3	4	4	4	1	3	3	3	3	40	50	30	10
8	152	4	8	1	1	4	359	1	11	12	0	0	74	108	35	60	0	20	2	0	24	0	0	0	20	1	2	4	1	4	2	2	3	3	4	4	4	1	3	3	3	3	40	50	30	10
9	152	4	8	1	1	27	386	1	11	12	0	0	77	0	65	0	0	0	0	0	27	0	0	0	20	1	2	4	1	4	2	2	3	3	4	4	4	1	3	3	3	3	40	50	30	10
10	152	4	8	1	1	33	419	1	11	12	0	0	117	70	100	55	0	0	0	0	33	0	0	0	20	1	2	4	1	4	2	2	3	3	4	4	4	1	3	3	3	3	40	50	30	10
1	153	4	8	1	1	98	98	2	6	0	43	123	0	0	0	0	80	0	0	25	0	0	0	1	22	1	6	2	1	1	1	1	1	1	6	4	6	1	1	1	1	1	5	50	25	1
2	153	4	8	1	1	154	252	2	6	0	44	164	0	0	0	0	100	0	0	10	0	0	0	1	22	1	6	2	1	1	1	1	1	1	6	4	6	1	1	1	1	1	5	50	25	1
3	153	4	8	1	1	38	290	2	6	0	3	43	0	0	0	0	15	0	0	5	0	0	0	1	22	1	6	2	1	1	1	1	1	1	6	4	6	1	1	1	1	1	5	50	25	1
4	153	4	8	1	1	150	440	2	6	0	40	160	0	0	0	0	60	0	0	10	0	0	0	1	22	1	6	2	1	1	1	1	1	1	6	4	6	1	1	1	1	1	5	50	25	1
5	153	4	8	1	1	111	551	2	6	0	36	116	0	0	0	0	30	0	0	5	0	0	0	1	22	1	6	2	1	1	1	1	1	1	6	4	6	1	1	1	1	1	5	50	25	1
6	153	4	8	1	1	165	716	2	6	0	45	165	0	0	0	0	60	0	0	0	0	0	0	1	22	1	6	2	1	1	1	1	1	1	6	4	6	1	1	1	1	1	5	50	25	1
7	153	4	8	1	1	116	832	2	6	0	36	116	0	0	0	0	30	0	0	0	0	0	0	1	22	1	6	2	1	1	1	1	1	1	6	4	6	1	1	1	1	1	5	50	25	1
8	153	4	8	1	1	117	949	2	6	0	37	117	0	0	0	0	30	0	0	0	0	0	0	1	22	1	6	2	1	1	1	1	1	1	6	4	6	1	1	1	1	1	5	50	25	1
9	153	4	8	1	1	107	1056	2	6	0	27	107	0	0	0	0	15	0	0	0	0	0	0	1	22	1	6	2	1	1	1	1	1	1	6	4	6	1	1	1	1	1	5	50	25	1
10	153	4	8	1	1	111	1167	2	6	0	31	111	0	0	0	0	10	0	0	0	0	0	0	1	22	1	6	2	1	1	1	1	1	1	6	4	6	1	1	1	1	1	5	50	25	1
1	154	4	8	1	1	6	6	2	16	0	16	56	0	0	0	0	56	0	0	50	0	0	0	1	22	0	4	1	1	4	1	1	1	1	3	5	2	1	1	1	1	1	20	50	40	7
2	154	4	8	1	1	10	16	2	16	0	15	15	0	0	0	0	15	0	0	5	0	0	1	1	22	0	4	1	1	4	1	1	1	1	3	5	2	1	1	1	1	1	20	50	40	7
3	154	4	8	1	1	30	46	2	16	0	0	40	0	0	0	0	20	0	0	10	0	0	2	1	22	0	4	1	1	4	1	1	1	1	3	5	2	1	1	1	1	1	20	50	40	7
4	154	4	8	1	1	58	104	2	16	0	18	58	0	0	0	0	0	0	0	0	0	0	0	1	22	0	4	1	1	4	1	1	1	1	3	5	2	1	1	1	1	1	20	50	40	7
5	154	4	8	1	1	108	212	2	16	0	28	108	0	0	0	0	0	0	0	0	0	0	0	1	22	0	4	1	1	4	1	1	1	1	3	5	2	1	1	1	1	1	20	50	40	7
6	154	4	8	1	1	0	212	2	16	0	0	0	0	0	0	0	0	0	0	0	0	0	3	1	22	0	4	1	1	4	1	1	1	1	3	5	2	1	1	1	1	1	20	50	40	7
7	154	4	8	1	1	66	278	2	16	0	31	71	0	0	0	0	35	0	0	5	0	0	0	1	22	0	4	1	1	4	1	1	1	1	3	5	2	1	1	1	1	1	20	50	40	7
8	154	4	8	1	1	0	278	2	16	0	0	0	0	0	0	0	0	0	0	0	0	0	3	1	22	0	4	1	1	4	1	1	1	1	3	5	2	1	1	1	1	1	20	50	40	7
9	154	4	8	1	1	0	278	2	16	0	0	0	0	0	0	0	0	0	0	0	0	0	2	1	22	0	4	1	1	4	1	1	1	1	3	5	2	1	1	1	1	1	20	50	40	7
10	154	4	8	1	1	90	368	2	16	0	20	100	0	0	0	0	50	0	0	10	0	0	1	1	22	0	4	1	1	4	1	1	1	1	3	5	2	1	1	1	1	1	20	50	40	7
1	155	4	8	1	1	25	25	1	9	13	0	0	68	115	34	55	0	0	0	0	0	25	0	1	22	1	4	1	1	3	4	5	2	3	5	2	4	1	4	5	2	5	70	60	20	8
2	155	4	8	1	1	58	83	1	9	13	0	0	153	109	100	60	0	0	0	0	33	25	0	1	22	1	4	1	1	3	4	5	2	3	5	2	4	1	4	5	2	5	70	60	20	8
3	155	4	8	1	1	20	103	1	9	13	0	0	74	125	74	60	0	10	1	0	0	30	0	1	22	1	4	1	1	3	4	5	2	3	5	2	4	1	4	5	2	5	70	60	20	8
4	155	4	8	1	1	38	141	1	9	13	0	0	67	64	65	60	0	10	1	0	33	15	0	1	22	1	4	1	1	3	4	5	2	3	5	2	4	1	4	5	2	5	70	60	20	8
5	155	4	8	1	1	20	161	1	9	13	0	0	108	94	100	90	0	10	1	0	3	27	0	1	22	1	4	1	1	3	4	5	2	3	5	2	4	1	4	5	2	5	70	60	20	8
6	155	4	8	1	1	17	178	1	9	13	0	0	62	146	60	120	0	20	2	0	2	35	0	1	22	1	4	1	1	3	4	5	2	3	5	2	4	1	4	5	2	5	70	60	20	8
7	155	4	8	1	1	-10	168	1	9	13	0	0	0	106	0	100	0	30	3	0	0	20	0	1	22	1	4	1	1	3	4	5	2	3	5	2	4	1	4	5	2	5	70	60	20	8
8	155	4	8	1	1	21	189	1	9	13	0	0	0	93	0	90	0	10	1	0	0	31	0	1	22	1	4	1	1	3	4	5	2	3	5	2	4	1	4	5	2	5	70	60	20	8
9	155	4	8	1	1	2	191	1	9	13	0	0	14	52	10	50	0	10	1	0	0	12	0	1	22	1	4	1	1	3	4	5	2	3	5	2	4	1	4	5	2	5	70	60	20	8
10	155	4	8	1	1	15	206	1	9	13	0	0	58	100	55	100	0	0	0	0	0	15	0	1	22	1	4	1	1	3	4	5	2	3	5	2	4	1	4	5	2	5	70	60	20	8
1	156	4	8	1	1	25	25	1	3	17	0	0	123	114	80	50	0	0	0	0	25	0	0	0	20	1	2	1	1	2	2	2	1	3	1	1	1	1	1	3	3	1	30	35	20	7
2	156	4	8	1	1	0	25	1	3	17	0	0	164	112	100	80	0	10	1	0	10	0	0	0	20	1	2	1	1	2	2	2	1	3	1	1	1	1	1	3	3	1	30	35	20	7
3	156	4	8	1	1	5	30	1	3	17	0	0	43	85	15	30	0	0	0	0	5	0	0	0	20	1	2	1	1	2	2	2	1	3	1	1	1	1	1	3	3	1	30	35	20	7
4	156	4	8	1	1	10	40	1	3	17	0	0	160	145	60	60	0	0	0	0	10	0	0	0	20	1	2	1	1	2	2	2	1	3	1	1	1	1	1	3	3	1	30	35	20	7
5	156	4	8	1	1	5	45	1	3	17	0	0	116	153	30	50	0	0	0	0	5	0	0	0	20	1	2	1	1	2	2	2	1	3	1	1	1	1	1	3	3	1	30	35	20	7
6	156	4	8	1	1	0	45	1	3	17	0	0	165	160	60	20	0	0	0	0	0	0	0	0	20	1	2	1	1	2	2	2	1	3	1	1	1	1	1	3	3	1	30	35	20	7
7	156	4	8	1	1	0	45	1	3	17	0	0	116	117	30	45	0	0	0	0	0	0	0	0	20	1	2	1	1	2	2	2	1	3	1	1	1	1	1	3	3	1	30	35	20	7
8	156	4	8	1	1	0	45	1	3	17	0	0	117	155	30	30	0	0	0	0	0	0	0	0	20	1	2	1	1	2	2	2	1	3	1	1	1	1	1	3	3	1	30	35	20	7
9	156	4	8	1	1	0	45	1	3	17	0	0	107	119	15	15	0	0	0	0	0	0	0	0	20	1	2	1	1	2	2	2	1	3	1	1	1	1	1	3	3	1	30	35	20	7
10	156	4	8	1	1	1	46	1	3	17	0	0	111	66	10	10	0	0	0	0	0	1	0	0	20	1	2	1	1	2	2	2	1	3	1	1	1	1	1	3	3	1	30	35	20	7
1	157	4	8	1	1	71	71	2	1	0	31	111	0	0	0	0	100	0	0	40	0	0	0	0	23	0	5	1	1	3	1	1	1	2	4	1	1	1	1	1	2	1	40	50	20	1
2	157	4	8	1	1	71	142	2	1	0	36	116	0	0	0	0	100	0	0	45	0	0	0	0	23	0	5	1	1	3	1	1	1	2	4	1	1	1	1	1	2	1	40	50	20	1
3	157	4	8	1	1	60	202	2	1	0	10	90	0	0	0	0	60	0	0	30	0	0	0	0	23	0	5	1	1	3	1	1	1	2	4	1	1	1	1	1	2	1	40	50	20	1
4	157	4	8	1	1	65	267	2	1	0	25	105	0	0	0	0	80	0	0	40	0	0	0	0	23	0	5	1	1	3	1	1	1	2	4	1	1	1	1	1	2	1	40	50	20	1
5	157	4	8	1	1	80	347	2	1	0	20	140	0	0	0	0	110	0	0	60	0	0	0	0	23	0	5	1	1	3	1	1	1	2	4	1	1	1	1	1	2	1	40	50	20	1
6	157	4	8	1	1	97	444	2	1	0	42	162	0	0	0	0	120	0	0	65	0	0	0	0	23	0	5	1	1	3	1	1	1	2	4	1	1	1	1	1	2	1	40	50	20	1
7	157	4	8	1	1	48	492	2	1	0	28	68	0	0	0	0	35	0	0	20	0	0	0	0	23	0	5	1	1	3	1	1	1	2	4	1	1	1	1	1	2	1	40	50	20	1
8	157	4	8	1	1	88	580	2	1	0	33	153	0	0	0	0	130	0	0	65	0	0	0	0	23	0	5	1	1	3	1	1	1	2	4	1	1	1	1	1	2	1	40	50	20	1
9	157	4	8	1	1	96	676	2	1	0	36	156	0	0	0	0	125	0	0	60	0	0	0	0	23	0	5	1	1	3	1	1	1	2	4	1	1	1	1	1	2	1	40	50	20	1
10	157	4	8	1	1	105	781	2	1	0	25	105	0	0	0	0	65	0	0	0	0	0	0	0	23	0	5	1	1	3	1	1	1	2	4	1	1	1	1	1	2	1	40	50	20	1
1	158	4	8	1	1	21	21	1	10	20	0	0	36	30	13	10	0	0	0	0	13	8	0	1	23	0	5	3	3	3	3	3	4	3	5	4	2	2	3	4	1	3	30	40	20	9
2	158	4	8	1	1	-6	15	1	10	20	0	0	42	60	15	21	0	30	3	0	12	12	0	1	23	0	5	3	3	3	3	3	4	3	5	4	2	2	3	4	1	3	30	40	20	9
3	158	4	8	1	1	-8	7	1	10	20	0	0	40	2	13	1	0	20	2	0	11	1	0	1	23	0	5	3	3	3	3	3	4	3	5	4	2	2	3	4	1	3	30	40	20	9
4	158	4	8	1	1	-5	2	1	10	20	0	0	4	7	2	4	0	10	1	0	2	3	0	1	23	0	5	3	3	3	3	3	4	3	5	4	2	2	3	4	1	3	30	40	20	9
5	158	4	8	1	1	35	37	1	10	20	0	0	97	48	32	16	0	0	0	0	25	10	0	1	23	0	5	3	3	3	3	3	4	3	5	4	2	2	3	4	1	3	30	40	20	9
6	158	4	8	1	1	36	73	1	10	20	0	0	109	63	40	25	0	10	1	0	36	10	0	1	23	0	5	3	3	3	3	3	4	3	5	4	2	2	3	4	1	3	30	40	20	9
7	158	4	8	1	1	52	125	1	10	20	0	0	101	90	40	40	0	0	0	0	32	20	0	1	23	0	5	3	3	3	3	3	4	3	5	4	2	2	3	4	1	3	30	40	20	9
8	158	4	8	1	1	35	160	1	10	20	0	0	133	144	50	50	0	20	2	0	45	10	0	1	23	0	5	3	3	3	3	3	4	3	5	4	2	2	3	4	1	3	30	40	20	9
9	158	4	8	1	1	5	165	1	10	20	0	0	106	0	35	0	0	30	3	0	35	0	0	1	23	0	5	3	3	3	3	3	4	3	5	4	2	2	3	4	1	3	30	40	20	9
10	158	4	8	1	1	30	195	1	10	20	0	0	100	0	33	0	0	0	0	0	30	0	0	1	23	0	5	3	3	3	3	3	4	3	5	4	2	2	3	4	1	3	30	40	20	9
1	159	4	8	1	1	68	68	2	5	0	28	68	0	0	0	0	34	0	0	0	0	0	0	0	24	0	2	1	1	2	2	1	3	2	1	3	1	1	2	5	2	3	33	100	30	6
2	159	4	8	1	1	120	188	2	5	0	33	153	0	0	0	0	100	0	0	33	0	0	0	0	24	0	2	1	1	2	2	1	3	2	1	3	1	1	2	5	2	3	33	100	30	6
3	159	4	8	1	1	74	262	2	5	0	34	74	0	0	0	0	74	0	0	0	0	0	0	0	24	0	2	1	1	2	2	1	3	2	1	3	1	1	2	5	2	3	33	100	30	6
4	159	4	8	1	1	34	296	2	5	0	27	67	0	0	0	0	65	0	0	33	0	0	2	0	24	0	2	1	1	2	2	1	3	2	1	3	1	1	2	5	2	3	33	100	30	6
5	159	4	8	1	1	105	401	2	5	0	28	108	0	0	0	0	100	0	0	3	0	0	0	0	24	0	2	1	1	2	2	1	3	2	1	3	1	1	2	5	2	3	33	100	30	6
6	159	4	8	1	1	60	461	2	5	0	22	62	0	0	0	0	60	0	0	2	0	0	1	0	24	0	2	1	1	2	2	1	3	2	1	3	1	1	2	5	2	3	33	100	30	6
7	159	4	8	1	1	0	461	2	5	0	0	0	0	0	0	0	0	0	0	0	0	0	2	0	24	0	2	1	1	2	2	1	3	2	1	3	1	1	2	5	2	3	33	100	30	6
8	159	4	8	1	1	0	461	2	5	0	0	0	0	0	0	0	0	0	0	0	0	0	2	0	24	0	2	1	1	2	2	1	3	2	1	3	1	1	2	5	2	3	33	100	30	6
9	159	4	8	1	1	14	475	2	5	0	14	14	0	0	0	0	10	0	0	0	0	0	1	0	24	0	2	1	1	2	2	1	3	2	1	3	1	1	2	5	2	3	33	100	30	6
10	159	4	8	1	1	58	533	2	5	0	18	58	0	0	0	0	55	0	0	0	0	0	1	0	24	0	2	1	1	2	2	1	3	2	1	3	1	1	2	5	2	3	33	100	30	6
1	160	4	8	1	1	23	23	2	8	0	36	36	0	0	0	0	13	0	0	13	0	0	1	1	23	1	4	1	2	5	1	1	1	2	5	1	2	1	1	1	2	1	70	30	20	7
2	160	4	8	1	1	30	53	2	8	0	2	42	0	0	0	0	15	0	0	12	0	0	1	1	23	1	4	1	2	5	1	1	1	2	5	1	2	1	1	1	2	1	70	30	20	7
3	160	4	8	1	1	29	82	2	8	0	0	40	0	0	0	0	13	0	0	11	0	0	1	1	23	1	4	1	2	5	1	1	1	2	5	1	2	1	1	1	2	1	70	30	20	7
4	160	4	8	1	1	2	84	2	8	0	4	4	0	0	0	0	2	0	0	2	0	0	1	1	23	1	4	1	2	5	1	1	1	2	5	1	2	1	1	1	2	1	70	30	20	7
5	160	4	8	1	1	72	156	2	8	0	17	97	0	0	0	0	32	0	0	25	0	0	0	1	23	1	4	1	2	5	1	1	1	2	5	1	2	1	1	1	2	1	70	30	20	7
6	160	4	8	1	1	73	229	2	8	0	29	109	0	0	0	0	40	0	0	36	0	0	0	1	23	1	4	1	2	5	1	1	1	2	5	1	2	1	1	1	2	1	70	30	20	7
7	160	4	8	1	1	69	298	2	8	0	21	101	0	0	0	0	40	0	0	32	0	0	0	1	23	1	4	1	2	5	1	1	1	2	5	1	2	1	1	1	2	1	70	30	20	7
8	160	4	8	1	1	88	386	2	8	0	13	133	0	0	0	0	50	0	0	45	0	0	0	1	23	1	4	1	2	5	1	1	1	2	5	1	2	1	1	1	2	1	70	30	20	7
9	160	4	8	1	1	71	457	2	8	0	26	106	0	0	0	0	35	0	0	35	0	0	0	1	23	1	4	1	2	5	1	1	1	2	5	1	2	1	1	1	2	1	70	30	20	7
10	160	4	8	1	1	70	527	2	8	0	20	100	0	0	0	0	33	0	0	30	0	0	1	1	23	1	4	1	2	5	1	1	1	2	5	1	2	1	1	1	2	1	70	30	20	7
1	161	4	8	1	1	44	44	2	2	0	39	119	0	0	0	0	75	0	0	75	0	0	0	0	21	0	4	1	1	3	2	1	1	3	6	5	2	1	3	1	1	2	40	35	10	7
2	161	4	8	1	1	54	98	2	2	0	34	114	0	0	0	0	60	0	0	60	0	0	0	0	21	0	4	1	1	3	2	1	1	3	6	5	2	1	3	1	1	2	40	35	10	7
3	161	4	8	1	1	55	153	2	2	0	15	95	0	0	0	0	55	0	0	40	0	0	0	0	21	0	4	1	1	3	2	1	1	3	6	5	2	1	3	1	1	2	40	35	10	7
4	161	4	8	1	1	75	228	2	2	0	25	145	0	0	0	0	85	0	0	70	0	0	0	0	21	0	4	1	1	3	2	1	1	3	6	5	2	1	3	1	1	2	40	35	10	7
5	161	4	8	1	1	52	280	2	2	0	27	107	0	0	0	0	70	0	0	55	0	0	0	0	21	0	4	1	1	3	2	1	1	3	6	5	2	1	3	1	1	2	40	35	10	7
6	161	4	8	1	1	67	347	2	2	0	42	122	0	0	0	0	80	0	0	55	0	0	0	0	21	0	4	1	1	3	2	1	1	3	6	5	2	1	3	1	1	2	40	35	10	7
7	161	4	8	1	1	69	416	2	2	0	29	109	0	0	0	0	75	0	0	40	0	0	0	0	21	0	4	1	1	3	2	1	1	3	6	5	2	1	3	1	1	2	40	35	10	7
8	161	4	8	1	1	50	466	2	2	0	34	74	0	0	0	0	35	0	0	24	0	0	0	0	21	0	4	1	1	3	2	1	1	3	6	5	2	1	3	1	1	2	40	35	10	7
9	161	4	8	1	1	50	516	2	2	0	37	77	0	0	0	0	65	0	0	27	0	0	0	0	21	0	4	1	1	3	2	1	1	3	6	5	2	1	3	1	1	2	40	35	10	7
10	161	4	8	1	1	84	600	2	2	0	37	117	0	0	0	0	100	0	0	33	0	0	0	0	21	0	4	1	1	3	2	1	1	3	6	5	2	1	3	1	1	2	40	35	10	7
1	162	4	8	1	1	109	109	2	2	0	29	109	0	0	0	0	65	0	0	0	0	0	0	0	25	0	7	7	1	5	2	1	2	3	7	7	7	7	1	7	2	1	100	50	25	1
2	162	4	8	1	1	56	165	2	2	0	16	56	0	0	0	0	30	0	0	0	0	0	1	0	25	0	7	7	1	5	2	1	2	3	7	7	7	7	1	7	2	1	100	50	25	1
3	162	4	8	1	1	47	212	2	2	0	7	47	0	0	0	0	25	0	0	0	0	0	1	0	25	0	7	7	1	5	2	1	2	3	7	7	7	7	1	7	2	1	100	50	25	1
4	162	4	8	1	1	53	265	2	2	0	13	53	0	0	0	0	25	0	0	0	0	0	0	0	25	0	7	7	1	5	2	1	2	3	7	7	7	7	1	7	2	1	100	50	25	1
5	162	4	8	1	1	105	370	2	2	0	25	105	0	0	0	0	60	0	0	0	0	0	0	0	25	0	7	7	1	5	2	1	2	3	7	7	7	7	1	7	2	1	100	50	25	1
6	162	4	8	1	1	117	487	2	2	0	37	117	0	0	0	0	70	0	0	0	0	0	0	0	25	0	7	7	1	5	2	1	2	3	7	7	7	7	1	7	2	1	100	50	25	1
7	162	4	8	1	1	0	487	2	2	0	0	0	0	0	0	0	0	0	0	0	0	0	2	0	25	0	7	7	1	5	2	1	2	3	7	7	7	7	1	7	2	1	100	50	25	1
8	162	4	8	1	1	108	595	2	2	0	28	108	0	0	0	0	60	0	0	0	0	0	0	0	25	0	7	7	1	5	2	1	2	3	7	7	7	7	1	7	2	1	100	50	25	1
9	162	4	8	1	1	0	595	2	2	0	0	0	0	0	0	0	0	0	0	0	0	0	2	0	25	0	7	7	1	5	2	1	2	3	7	7	7	7	1	7	2	1	100	50	25	1
10	162	4	8	1	1	70	665	2	2	0	30	70	0	0	0	0	55	0	0	0	0	0	0	0	25	0	7	7	1	5	2	1	2	3	7	7	7	7	1	7	2	1	100	50	25	1
1	163	4	8	1	1	90	90	2	5	0	35	115	0	0	0	0	55	0	0	25	0	0	0	0	22	1	6	6	3	5	6	7	7	7	7	6	4	5	7	6	6	3	40	40	20	4
2	163	4	8	1	1	84	174	2	5	0	29	109	0	0	0	0	60	0	0	25	0	0	0	0	22	1	6	6	3	5	6	7	7	7	7	6	4	5	7	6	6	3	40	40	20	4
3	163	4	8	1	1	95	269	2	5	0	5	125	0	0	0	0	60	0	0	30	0	0	0	0	22	1	6	6	3	5	6	7	7	7	7	6	4	5	7	6	6	3	40	40	20	4
4	163	4	8	1	1	49	318	2	5	0	24	64	0	0	0	0	60	0	0	15	0	0	0	0	22	1	6	6	3	5	6	7	7	7	7	6	4	5	7	6	6	3	40	40	20	4
5	163	4	8	1	1	67	385	2	5	0	14	94	0	0	0	0	90	0	0	27	0	0	1	0	22	1	6	6	3	5	6	7	7	7	7	6	4	5	7	6	6	3	40	40	20	4
6	163	4	8	1	1	111	496	2	5	0	26	146	0	0	0	0	120	0	0	35	0	0	0	0	22	1	6	6	3	5	6	7	7	7	7	6	4	5	7	6	6	3	40	40	20	4
7	163	4	8	1	1	86	582	2	5	0	26	106	0	0	0	0	100	0	0	20	0	0	0	0	22	1	6	6	3	5	6	7	7	7	7	6	4	5	7	6	6	3	40	40	20	4
8	163	4	8	1	1	62	644	2	5	0	13	93	0	0	0	0	90	0	0	31	0	0	1	0	22	1	6	6	3	5	6	7	7	7	7	6	4	5	7	6	6	3	40	40	20	4
9	163	4	8	1	1	40	684	2	5	0	12	52	0	0	0	0	50	0	0	12	0	0	0	0	22	1	6	6	3	5	6	7	7	7	7	6	4	5	7	6	6	3	40	40	20	4
10	163	4	8	1	1	85	769	2	5	0	20	100	0	0	0	0	100	0	0	15	0	0	0	0	22	1	6	6	3	5	6	7	7	7	7	6	4	5	7	6	6	3	40	40	20	4
1	164	4	8	1	1	50	50	2	1	0	40	80	0	0	0	0	70	0	0	30	0	0	0	0	22	1	3	1	1	6	1	7	1	7	5	2	4	1	5	7	5	7	0	60	50	2
2	164	4	8	1	1	81	131	2	1	0	46	126	0	0	0	0	100	0	0	45	0	0	0	0	22	1	3	1	1	6	1	7	1	7	5	2	4	1	5	7	5	7	0	60	50	2
3	164	4	8	1	1	49	180	2	1	0	39	79	0	0	0	0	50	0	0	30	0	0	0	0	22	1	3	1	1	6	1	7	1	7	5	2	4	1	5	7	5	7	0	60	50	2
4	164	4	8	1	1	47	227	2	1	0	37	77	0	0	0	0	60	0	0	30	0	0	0	0	22	1	3	1	1	6	1	7	1	7	5	2	4	1	5	7	5	7	0	60	50	2
5	164	4	8	1	1	70	297	2	1	0	35	115	0	0	0	0	95	0	0	45	0	0	0	0	22	1	3	1	1	6	1	7	1	7	5	2	4	1	5	7	5	7	0	60	50	2
6	164	4	8	1	1	108	405	2	1	0	38	158	0	0	0	0	120	0	0	50	0	0	0	0	22	1	3	1	1	6	1	7	1	7	5	2	4	1	5	7	5	7	0	60	50	2
7	164	4	8	1	1	51	456	2	1	0	39	79	0	0	0	0	45	0	0	28	0	0	0	0	22	1	3	1	1	6	1	7	1	7	5	2	4	1	5	7	5	7	0	60	50	2
8	164	4	8	1	1	76	532	2	1	0	41	121	0	0	0	0	100	0	0	45	0	0	0	0	22	1	3	1	1	6	1	7	1	7	5	2	4	1	5	7	5	7	0	60	50	2
9	164	4	8	1	1	117	649	2	1	0	37	157	0	0	0	0	125	0	0	40	0	0	0	0	22	1	3	1	1	6	1	7	1	7	5	2	4	1	5	7	5	7	0	60	50	2
10	164	4	8	1	1	108	757	2	1	0	33	113	0	0	0	0	65	0	0	5	0	0	0	0	22	1	3	1	1	6	1	7	1	7	5	2	4	1	5	7	5	7	0	60	50	2
1	165	4	8	1	1	50	50	2	16	0	36	76	0	0	0	0	76	0	0	26	0	0	0	1	20	1	2	1	1	2	1	1	1	2	3	4	1	1	1	2	1	1	50	50	10	5
2	165	4	8	1	1	50	100	2	16	0	29	69	0	0	0	0	69	0	0	19	0	0	0	1	20	1	2	1	1	2	1	1	1	2	3	4	1	1	1	2	1	1	50	50	10	5
3	165	4	8	1	1	40	140	2	16	0	5	45	0	0	0	0	22	0	0	5	0	0	0	1	20	1	2	1	1	2	1	1	1	2	3	4	1	1	1	2	1	1	50	50	10	5
4	165	4	8	1	1	63	203	2	16	0	23	63	0	0	0	0	0	0	0	0	0	0	0	1	20	1	2	1	1	2	1	1	1	2	3	4	1	1	1	2	1	1	50	50	10	5
5	165	4	8	1	1	74	277	2	16	0	34	74	0	0	0	0	0	0	0	0	0	0	0	1	20	1	2	1	1	2	1	1	1	2	3	4	1	1	1	2	1	1	50	50	10	5
6	165	4	8	1	1	0	277	2	16	0	0	0	0	0	0	0	0	0	0	0	0	0	3	1	20	1	2	1	1	2	1	1	1	2	3	4	1	1	1	2	1	1	50	50	10	5
7	165	4	8	1	1	93	370	2	16	0	34	114	0	0	0	0	55	0	0	21	0	0	0	1	20	1	2	1	1	2	1	1	1	2	3	4	1	1	1	2	1	1	50	50	10	5
8	165	4	8	1	1	100	470	2	16	0	36	116	0	0	0	0	55	0	0	16	0	0	0	1	20	1	2	1	1	2	1	1	1	2	3	4	1	1	1	2	1	1	50	50	10	5
9	165	4	8	1	1	0	470	2	16	0	0	0	0	0	0	0	0	0	0	0	0	0	2	1	20	1	2	1	1	2	1	1	1	2	3	4	1	1	1	2	1	1	50	50	10	5
10	165	4	8	1	1	70	540	2	16	0	32	72	0	0	0	0	35	0	0	2	0	0	0	1	20	1	2	1	1	2	1	1	1	2	3	4	1	1	1	2	1	1	50	50	10	5
1	166	4	8	1	1	66	66	1	4	15	0	0	56	76	56	76	0	10	1	0	50	26	1	1	31	0	4	4	4	4	4	4	7	4	4	4	4	4	7	7	7	4	50	80	80	10
2	166	4	8	1	1	4	70	1	4	15	0	0	15	69	15	69	0	20	2	0	5	19	1	1	31	0	4	4	4	4	4	4	7	4	4	4	4	4	7	7	7	4	50	80	80	10
3	166	4	8	1	1	15	85	1	4	15	0	0	40	45	20	22	0	0	0	0	10	5	1	1	31	0	4	4	4	4	4	4	7	4	4	4	4	4	7	7	7	4	50	80	80	10
4	166	4	8	1	1	0	85	1	4	15	0	0	58	63	0	0	0	0	0	0	0	0	1	1	31	0	4	4	4	4	4	4	7	4	4	4	4	4	7	7	7	4	50	80	80	10
5	166	4	8	1	1	-60	25	1	4	15	0	0	108	74	0	0	0	60	6	0	0	0	1	1	31	0	4	4	4	4	4	4	7	4	4	4	4	4	7	7	7	4	50	80	80	10
6	166	4	8	1	1	0	25	1	4	15	0	0	0	0	0	0	0	0	0	0	0	0	1	1	31	0	4	4	4	4	4	4	7	4	4	4	4	4	7	7	7	4	50	80	80	10
7	166	4	8	1	1	-4	21	1	4	15	0	0	71	114	35	55	0	30	3	0	5	21	1	1	31	0	4	4	4	4	4	4	7	4	4	4	4	4	7	7	7	4	50	80	80	10
8	166	4	8	1	1	-24	-3	1	4	15	0	0	0	116	0	55	0	40	4	0	0	16	1	1	31	0	4	4	4	4	4	4	7	4	4	4	4	4	7	7	7	4	50	80	80	10
9	166	4	8	1	1	0	-3	1	4	15	0	0	0	0	0	0	0	0	0	0	0	0	1	1	31	0	4	4	4	4	4	4	7	4	4	4	4	4	7	7	7	4	50	80	80	10
10	166	4	8	1	1	12	9	1	4	15	0	0	100	72	50	35	0	0	0	0	10	2	1	1	31	0	4	4	4	4	4	4	7	4	4	4	4	4	7	7	7	4	50	80	80	10
1	167	4	8	1	1	114	114	2	6	0	34	114	0	0	0	0	50	0	0	0	0	0	0	1	22	1	1	1	1	1	1	4	1	4	2	5	1	1	1	1	1	1	10	25	5	1
2	167	4	8	1	1	112	226	2	6	0	32	112	0	0	0	0	80	0	0	0	0	0	0	1	22	1	1	1	1	1	1	4	1	4	2	5	1	1	1	1	1	1	10	25	5	1
3	167	4	8	1	1	85	311	2	6	0	5	85	0	0	0	0	30	0	0	0	0	0	1	1	22	1	1	1	1	1	1	4	1	4	2	5	1	1	1	1	1	1	10	25	5	1
4	167	4	8	1	1	145	456	2	6	0	25	145	0	0	0	0	60	0	0	0	0	0	0	1	22	1	1	1	1	1	1	4	1	4	2	5	1	1	1	1	1	1	10	25	5	1
5	167	4	8	1	1	153	609	2	6	0	33	153	0	0	0	0	50	0	0	0	0	0	0	1	22	1	1	1	1	1	1	4	1	4	2	5	1	1	1	1	1	1	10	25	5	1
6	167	4	8	1	1	160	769	2	6	0	40	160	0	0	0	0	20	0	0	0	0	0	0	1	22	1	1	1	1	1	1	4	1	4	2	5	1	1	1	1	1	1	10	25	5	1
7	167	4	8	1	1	117	886	2	6	0	37	117	0	0	0	0	45	0	0	0	0	0	0	1	22	1	1	1	1	1	1	4	1	4	2	5	1	1	1	1	1	1	10	25	5	1
8	167	4	8	1	1	155	1041	2	6	0	35	155	0	0	0	0	30	0	0	0	0	0	0	1	22	1	1	1	1	1	1	4	1	4	2	5	1	1	1	1	1	1	10	25	5	1
9	167	4	8	1	1	119	1160	2	6	0	39	119	0	0	0	0	15	0	0	0	0	0	0	1	22	1	1	1	1	1	1	4	1	4	2	5	1	1	1	1	1	1	10	25	5	1
10	167	4	8	1	1	65	1225	2	6	0	26	66	0	0	0	0	10	0	0	1	0	0	2	1	22	1	1	1	1	1	1	4	1	4	2	5	1	1	1	1	1	1	10	25	5	1
1	168	4	8	1	1	51	51	1	19	21	0	0	102	65	51	32	0	10	1	0	51	10	0	1	24	1	5	2	1	1	2	3	2	5	6	6	5	2	3	3	2	5	33	100	20	10
2	168	4	8	1	1	80	131	1	19	21	0	0	151	93	75	45	0	0	0	0	50	30	0	1	24	1	5	2	1	1	2	3	2	5	6	6	5	2	3	3	2	5	33	100	20	10
3	168	4	8	1	1	60	191	1	19	21	0	0	90	135	45	70	0	10	1	0	30	40	0	1	24	1	5	2	1	1	2	3	2	5	6	6	5	2	3	3	2	5	33	100	20	10
4	168	4	8	1	1	60	251	1	19	21	0	0	87	58	40	30	0	0	0	0	40	20	0	1	24	1	5	2	1	1	2	3	2	5	6	6	5	2	3	3	2	5	33	100	20	10
5	168	4	8	1	1	90	341	1	19	21	0	0	106	147	50	80	0	0	0	0	40	50	0	1	24	1	5	2	1	1	2	3	2	5	6	6	5	2	3	3	2	5	33	100	20	10
6	168	4	8	1	1	70	411	1	19	21	0	0	120	157	60	80	0	20	2	0	50	40	0	1	24	1	5	2	1	1	2	3	2	5	6	6	5	2	3	3	2	5	33	100	20	10
7	168	4	8	1	1	75	486	1	19	21	0	0	116	42	55	30	0	0	0	0	55	20	0	1	24	1	5	2	1	1	2	3	2	5	6	6	5	2	3	3	2	5	33	100	20	10
8	168	4	8	1	1	105	591	1	19	21	0	0	160	144	80	75	0	0	0	0	65	40	0	1	24	1	5	2	1	1	2	3	2	5	6	6	5	2	3	3	2	5	33	100	20	10
9	168	4	8	1	1	69	660	1	19	21	0	0	118	105	59	70	0	30	3	0	49	50	0	1	24	1	5	2	1	1	2	3	2	5	6	6	5	2	3	3	2	5	33	100	20	10
10	168	4	8	1	1	0	660	1	19	21	0	0	108	0	50	0	0	0	0	0	0	0	0	1	24	1	5	2	1	1	2	3	2	5	6	6	5	2	3	3	2	5	33	100	20	10
1	169	4	8	1	1	51	51	2	18	0	22	102	0	0	0	0	51	0	0	51	0	0	0	1	24	1	5	1	1	6	2	2	1	2	6	6	3	1	1	1	4	1	30	100	50	5
2	169	4	8	1	1	101	152	2	18	0	31	151	0	0	0	0	75	0	0	50	0	0	0	1	24	1	5	1	1	6	2	2	1	2	6	6	3	1	1	1	4	1	30	100	50	5
3	169	4	8	1	1	60	212	2	18	0	10	90	0	0	0	0	45	0	0	30	0	0	0	1	24	1	5	1	1	6	2	2	1	2	6	6	3	1	1	1	4	1	30	100	50	5
4	169	4	8	1	1	47	259	2	18	0	7	87	0	0	0	0	40	0	0	40	0	0	0	1	24	1	5	1	1	6	2	2	1	2	6	6	3	1	1	1	4	1	30	100	50	5
5	169	4	8	1	1	66	325	2	18	0	26	106	0	0	0	0	50	0	0	40	0	0	0	1	24	1	5	1	1	6	2	2	1	2	6	6	3	1	1	1	4	1	30	100	50	5
6	169	4	8	1	1	70	395	2	18	0	40	120	0	0	0	0	60	0	0	50	0	0	0	1	24	1	5	1	1	6	2	2	1	2	6	6	3	1	1	1	4	1	30	100	50	5
7	169	4	8	1	1	61	456	2	18	0	36	116	0	0	0	0	55	0	0	55	0	0	0	1	24	1	5	1	1	6	2	2	1	2	6	6	3	1	1	1	4	1	30	100	50	5
8	169	4	8	1	1	95	551	2	18	0	40	160	0	0	0	0	80	0	0	65	0	0	0	1	24	1	5	1	1	6	2	2	1	2	6	6	3	1	1	1	4	1	30	100	50	5
9	169	4	8	1	1	69	620	2	18	0	38	118	0	0	0	0	59	0	0	49	0	0	0	1	24	1	5	1	1	6	2	2	1	2	6	6	3	1	1	1	4	1	30	100	50	5
10	169	4	8	1	1	108	728	2	18	0	28	108	0	0	0	0	50	0	0	0	0	0	0	1	24	1	5	1	1	6	2	2	1	2	6	6	3	1	1	1	4	1	30	100	50	5
1	170	4	8	1	1	22	22	2	8	0	30	30	0	0	0	0	10	0	0	8	0	0	0	1	26	1	7	4	5	6	6	7	6	6	6	5	5	4	4	5	6	2	30	30	10	6
2	170	4	8	1	1	48	70	2	8	0	20	60	0	0	0	0	21	0	0	12	0	0	0	1	26	1	7	4	5	6	6	7	6	6	6	5	5	4	4	5	6	2	30	30	10	6
3	170	4	8	1	1	1	71	2	8	0	2	2	0	0	0	0	1	0	0	1	0	0	2	1	26	1	7	4	5	6	6	7	6	6	6	5	5	4	4	5	6	2	30	30	10	6
4	170	4	8	1	1	4	75	2	8	0	7	7	0	0	0	0	4	0	0	3	0	0	1	1	26	1	7	4	5	6	6	7	6	6	6	5	5	4	4	5	6	2	30	30	10	6
5	170	4	8	1	1	38	113	2	8	0	8	48	0	0	0	0	16	0	0	10	0	0	1	1	26	1	7	4	5	6	6	7	6	6	6	5	5	4	4	5	6	2	30	30	10	6
6	170	4	8	1	1	53	166	2	8	0	23	63	0	0	0	0	25	0	0	10	0	0	0	1	26	1	7	4	5	6	6	7	6	6	6	5	5	4	4	5	6	2	30	30	10	6
7	170	4	8	1	1	70	236	2	8	0	10	90	0	0	0	0	40	0	0	20	0	0	1	1	26	1	7	4	5	6	6	7	6	6	6	5	5	4	4	5	6	2	30	30	10	6
8	170	4	8	1	1	134	370	2	8	0	24	144	0	0	0	0	50	0	0	10	0	0	0	1	26	1	7	4	5	6	6	7	6	6	6	5	5	4	4	5	6	2	30	30	10	6
9	170	4	8	1	1	0	370	2	8	0	0	0	0	0	0	0	0	0	0	0	0	0	2	1	26	1	7	4	5	6	6	7	6	6	6	5	5	4	4	5	6	2	30	30	10	6
10	170	4	8	1	1	0	370	2	8	0	0	0	0	0	0	0	0	0	0	0	0	0	3	1	26	1	7	4	5	6	6	7	6	6	6	5	5	4	4	5	6	2	30	30	10	6
1	171	4	8	1	1	55	55	2	18	0	25	65	0	0	0	0	32	0	0	10	0	0	0	0	22	0	5	1	1	5	1	1	1	3	5	1	1	3	1	1	1	1	50	60	40	3
2	171	4	8	1	1	63	118	2	18	0	13	93	0	0	0	0	45	0	0	30	0	0	1	0	22	0	5	1	1	5	1	1	1	3	5	1	1	3	1	1	1	1	50	60	40	3
3	171	4	8	1	1	95	213	2	18	0	15	135	0	0	0	0	70	0	0	40	0	0	0	0	22	0	5	1	1	5	1	1	1	3	5	1	1	3	1	1	1	1	50	60	40	3
4	171	4	8	1	1	38	251	2	18	0	18	58	0	0	0	0	30	0	0	20	0	0	1	0	22	0	5	1	1	5	1	1	1	3	5	1	1	3	1	1	1	1	50	60	40	3
5	171	4	8	1	1	97	348	2	18	0	27	147	0	0	0	0	80	0	0	50	0	0	0	0	22	0	5	1	1	5	1	1	1	3	5	1	1	3	1	1	1	1	50	60	40	3
6	171	4	8	1	1	117	465	2	18	0	37	157	0	0	0	0	80	0	0	40	0	0	0	0	22	0	5	1	1	5	1	1	1	3	5	1	1	3	1	1	1	1	50	60	40	3
7	171	4	8	1	1	22	487	2	18	0	2	42	0	0	0	0	30	0	0	20	0	0	2	0	22	0	5	1	1	5	1	1	1	3	5	1	1	3	1	1	1	1	50	60	40	3
8	171	4	8	1	1	104	591	2	18	0	24	144	0	0	0	0	75	0	0	40	0	0	0	0	22	0	5	1	1	5	1	1	1	3	5	1	1	3	1	1	1	1	50	60	40	3
9	171	4	8	1	1	55	646	2	18	0	25	105	0	0	0	0	70	0	0	50	0	0	0	0	22	0	5	1	1	5	1	1	1	3	5	1	1	3	1	1	1	1	50	60	40	3
10	171	4	8	1	1	0	646	2	18	0	0	0	0	0	0	0	0	0	0	0	0	0	3	0	22	0	5	1	1	5	1	1	1	3	5	1	1	3	1	1	1	1	50	60	40	3
1	172	5	9	1	1	15	15	1	19	20	0	0	70	73	40	35	0	20	0	0	25	10	0	1	20	1	5	1	1	7	1	1	1	1	5	5	4	1	1	1	1	1	70	50	30	7
2	172	5	9	1	1	35	50	1	19	20	0	0	124	169	75	85	0	40	0	0	40	35	0	1	20	1	5	1	1	7	1	1	1	1	5	5	4	1	1	1	1	1	70	50	30	7
3	172	5	9	1	1	35	85	1	19	20	0	0	165	129	80	60	0	60	0	0	50	45	0	1	20	1	5	1	1	7	1	1	1	1	5	5	4	1	1	1	1	1	70	50	30	7
4	172	5	9	1	1	30	115	1	19	20	0	0	187	45	120	20	0	40	0	0	60	10	0	1	20	1	5	1	1	7	1	1	1	1	5	5	4	1	1	1	1	1	70	50	30	7
5	172	5	9	1	1	50	165	1	19	20	0	0	181	162	100	100	0	60	0	0	60	50	0	1	20	1	5	1	1	7	1	1	1	1	5	5	4	1	1	1	1	1	70	50	30	7
6	172	5	9	1	1	120	285	1	19	20	0	0	166	238	80	150	0	40	0	0	60	100	0	1	20	1	5	1	1	7	1	1	1	1	5	5	4	1	1	1	1	1	70	50	30	7
7	172	5	9	1	1	45	330	1	19	20	0	0	144	137	100	100	0	60	0	0	55	50	0	1	20	1	5	1	1	7	1	1	1	1	5	5	4	1	1	1	1	1	70	50	30	7
8	172	5	9	1	1	130	460	1	19	20	0	0	234	244	150	150	0	60	0	0	90	100	0	1	20	1	5	1	1	7	1	1	1	1	5	5	4	1	1	1	1	1	70	50	30	7
9	172	5	9	1	1	110	570	1	19	20	0	0	277	221	250	200	0	60	0	0	120	50	0	1	20	1	5	1	1	7	1	1	1	1	5	5	4	1	1	1	1	1	70	50	30	7
10	172	5	9	1	1	7	577	1	19	20	0	0	177	138	150	100	0	0	0	0	1	6	0	1	20	1	5	1	1	7	1	1	1	1	5	5	4	1	1	1	1	1	70	50	30	7
1	173	5	9	1	1	15	15	1	11	21	0	0	100	64	20	10	0	0	0	0	5	10	0	1	23	0	5	1	1	4	1	1	1	3	3	4	3	2	1	5	3	1	40	50	40	9
2	173	5	9	1	1	22	37	1	11	21	0	0	44	126	10	30	0	0	0	0	4	18	0	1	23	0	5	1	1	4	1	1	1	3	3	4	3	2	1	5	3	1	40	50	40	9
3	173	5	9	1	1	0	37	1	11	21	0	0	87	189	10	20	0	20	0	0	5	15	0	1	23	0	5	1	1	4	1	1	1	3	3	4	3	2	1	5	3	1	40	50	40	9
4	173	5	9	1	1	11	48	1	11	21	0	0	64	169	10	25	0	0	0	0	1	10	0	1	23	0	5	1	1	4	1	1	1	3	3	4	3	2	1	5	3	1	40	50	40	9
5	173	5	9	1	1	13	61	1	11	21	0	0	147	184	5	10	0	0	0	0	5	8	0	1	23	0	5	1	1	4	1	1	1	3	3	4	3	2	1	5	3	1	40	50	40	9
6	173	5	9	1	1	3	64	1	11	21	0	0	100	141	5	10	0	10	0	0	3	10	0	1	23	0	5	1	1	4	1	1	1	3	3	4	3	2	1	5	3	1	40	50	40	9
7	173	5	9	1	1	14	78	1	11	21	0	0	45	207	5	20	0	0	0	0	5	9	0	1	23	0	5	1	1	4	1	1	1	3	3	4	3	2	1	5	3	1	40	50	40	9
8	173	5	9	1	1	15	93	1	11	21	0	0	112	119	20	20	0	10	0	0	10	15	0	1	23	0	5	1	1	4	1	1	1	3	3	4	3	2	1	5	3	1	40	50	40	9
9	173	5	9	1	1	26	119	1	11	21	0	0	57	184	10	30	0	0	0	0	6	20	0	1	23	0	5	1	1	4	1	1	1	3	3	4	3	2	1	5	3	1	40	50	40	9
10	173	5	9	1	1	2	121	1	11	21	0	0	60	123	20	40	0	0	0	0	2	0	0	1	23	0	5	1	1	4	1	1	1	3	3	4	3	2	1	5	3	1	40	50	40	9
1	174	5	9	1	1	5	5	1	13	18	0	0	119	117	45	45	0	10	1	0	0	15	0	0	23	0	6	1	5	6	1	1	1	1	6	6	2	5	1	1	1	1	40	50	50	8
2	174	5	9	1	1	-3	2	1	13	18	0	0	65	98	20	20	0	20	2	0	2	15	0	0	23	0	6	1	5	6	1	1	1	1	6	6	2	5	1	1	1	1	40	50	50	8
3	174	5	9	1	1	3	5	1	13	18	0	0	97	2	10	2	0	0	0	0	1	2	0	0	23	0	6	1	5	6	1	1	1	1	6	6	2	5	1	1	1	1	40	50	50	8
4	174	5	9	1	1	1	6	1	13	18	0	0	74	63	10	25	0	20	2	0	3	18	0	0	23	0	6	1	5	6	1	1	1	1	6	6	2	5	1	1	1	1	40	50	50	8
5	174	5	9	1	1	4	10	1	13	18	0	0	55	0	20	0	0	0	0	0	4	0	0	0	23	0	6	1	5	6	1	1	1	1	6	6	2	5	1	1	1	1	40	50	50	8
6	174	5	9	1	1	-30	-20	1	13	18	0	0	162	0	20	0	0	40	0	0	10	0	0	0	23	0	6	1	5	6	1	1	1	1	6	6	2	5	1	1	1	1	40	50	50	8
7	174	5	9	1	1	11	-9	1	13	18	0	0	146	0	22	0	0	0	0	0	11	0	0	0	23	0	6	1	5	6	1	1	1	1	6	6	2	5	1	1	1	1	40	50	50	8
8	174	5	9	1	1	11	2	1	13	18	0	0	154	0	22	0	0	0	0	0	11	0	0	0	23	0	6	1	5	6	1	1	1	1	6	6	2	5	1	1	1	1	40	50	50	8
9	174	5	9	1	1	12	14	1	13	18	0	0	102	0	22	0	0	0	0	0	12	0	0	0	23	0	6	1	5	6	1	1	1	1	6	6	2	5	1	1	1	1	40	50	50	8
10	174	5	9	1	1	0	14	1	13	18	0	0	103	0	23	0	0	0	0	0	0	0	0	0	23	0	6	1	5	6	1	1	1	1	6	6	2	5	1	1	1	1	40	50	50	8
1	175	5	9	1	1	87	87	2	17	0	29	109	0	0	0	0	45	0	0	22	0	0	0	1	26	0	3	3	1	2	1	2	1	3	4	1	1	1	1	3	3	2	50	70	30	6
2	175	5	9	1	1	138	225	2	17	0	53	173	0	0	0	0	70	0	0	35	0	0	0	1	26	0	3	3	1	2	1	2	1	3	4	1	1	1	1	3	3	2	50	70	30	6
3	175	5	9	1	1	62	287	2	17	0	2	82	0	0	0	0	40	0	0	20	0	0	0	1	26	0	3	3	1	2	1	2	1	3	4	1	1	1	1	3	3	2	50	70	30	6
4	175	5	9	1	1	35	322	2	17	0	5	45	0	0	0	0	20	0	0	10	0	0	0	1	26	0	3	3	1	2	1	2	1	3	4	1	1	1	1	3	3	2	50	70	30	6
5	175	5	9	1	1	84	406	2	17	0	31	111	0	0	0	0	55	0	0	27	0	0	0	1	26	0	3	3	1	2	1	2	1	3	4	1	1	1	1	3	3	2	50	70	30	6
6	175	5	9	1	1	121	527	2	17	0	41	161	0	0	0	0	80	0	0	40	0	0	0	1	26	0	3	3	1	2	1	2	1	3	4	1	1	1	1	3	3	2	50	70	30	6
7	175	5	9	1	1	48	575	2	17	0	23	63	0	0	0	0	30	0	0	15	0	0	0	1	26	0	3	3	1	2	1	2	1	3	4	1	1	1	1	3	3	2	50	70	30	6
8	175	5	9	1	1	120	695	2	17	0	30	150	0	0	0	0	60	0	0	30	0	0	0	1	26	0	3	3	1	2	1	2	1	3	4	1	1	1	1	3	3	2	50	70	30	6
9	175	5	9	1	1	129	824	2	17	0	44	164	0	0	0	0	70	0	0	35	0	0	0	1	26	0	3	3	1	2	1	2	1	3	4	1	1	1	1	3	3	2	50	70	30	6
10	175	5	9	1	1	45	869	2	17	0	20	60	0	0	0	0	30	0	0	15	0	0	0	1	26	0	3	3	1	2	1	2	1	3	4	1	1	1	1	3	3	2	50	70	30	6
1	176	5	9	1	1	71	71	2	9	0	32	72	0	0	0	0	20	0	0	1	0	0	0	0	19	0	3	5	5	2	2	3	4	3	1	6	1	2	1	5	4	1	15			1
2	176	5	9	1	1	90	161	2	9	0	14	94	0	0	0	0	25	0	0	4	0	0	2	0	19	0	3	5	5	2	2	3	4	3	1	6	1	2	1	5	4	1	15			1
3	176	5	9	1	1	41	202	2	9	0	1	41	0	0	0	0	41	0	0	0	0	0	0	0	19	0	3	5	5	2	2	3	4	3	1	6	1	2	1	5	4	1	15			1
4	176	5	9	1	1	45	247	2	9	0	5	45	0	0	0	0	30	0	0	0	0	0	3	0	19	0	3	5	5	2	2	3	4	3	1	6	1	2	1	5	4	1	15			1
5	176	5	9	1	1	0	247	2	9	0	0	0	0	0	0	0	0	0	0	0	0	0	2	0	19	0	3	5	5	2	2	3	4	3	1	6	1	2	1	5	4	1	15			1
6	176	5	9	1	1	28	275	2	9	0	0	40	0	0	0	0	35	0	0	12	0	0	0	0	19	0	3	5	5	2	2	3	4	3	1	6	1	2	1	5	4	1	15			1
7	176	5	9	1	1	48	323	2	9	0	18	58	0	0	0	0	10	0	0	10	0	0	0	0	19	0	3	5	5	2	2	3	4	3	1	6	1	2	1	5	4	1	15			1
8	176	5	9	1	1	77	400	2	9	0	10	90	0	0	0	0	19	0	0	13	0	0	0	0	19	0	3	5	5	2	2	3	4	3	1	6	1	2	1	5	4	1	15			1
9	176	5	9	1	1	131	531	2	9	0	31	151	0	0	0	0	35	0	0	20	0	0	0	0	19	0	3	5	5	2	2	3	4	3	1	6	1	2	1	5	4	1	15			1
10	176	5	9	1	1	98	629	2	9	0	38	118	0	0	0	0	40	0	0	20	0	0	0	0	19	0	3	5	5	2	2	3	4	3	1	6	1	2	1	5	4	1	15			1
1	177	5	9	1	1	55	55	1	7	12	0	0	80	70	40	35	0	10	1	0	30	35	0	1	19	1	4	2	1	3	2	4	1	3	5	3	2	1	2	4	3	6	55	80	50	7
2	177	5	9	1	1	39	94	1	7	12	0	0	45	59	30	35	0	20	0	0	30	29	0	1	19	1	4	2	1	3	2	4	1	3	5	3	2	1	2	4	3	6	55	80	50	7
3	177	5	9	1	1	86	180	1	7	12	0	0	157	93	80	49	0	0	0	0	40	46	0	1	19	1	4	2	1	3	2	4	1	3	5	3	2	1	2	4	3	6	55	80	50	7
4	177	5	9	1	1	20	200	1	7	12	0	0	53	90	35	49	0	10	1	0	20	10	0	1	19	1	4	2	1	3	2	4	1	3	5	3	2	1	2	4	3	6	55	80	50	7
5	177	5	9	1	1	80	280	1	7	12	0	0	144	94	85	44	0	20	0	0	65	35	0	1	19	1	4	2	1	3	2	4	1	3	5	3	2	1	2	4	3	6	55	80	50	7
6	177	5	9	1	1	91	371	1	7	12	0	0	141	158	85	85	0	20	0	0	71	40	0	1	19	1	4	2	1	3	2	4	1	3	5	3	2	1	2	4	3	6	55	80	50	7
7	177	5	9	1	1	45	416	1	7	12	0	0	222	59	122	45	0	60	0	0	100	5	0	1	19	1	4	2	1	3	2	4	1	3	5	3	2	1	2	4	3	6	55	80	50	7
8	177	5	9	1	1	145	561	1	7	12	0	0	336	147	195	90	0	0	0	0	100	45	0	1	19	1	4	2	1	3	2	4	1	3	5	3	2	1	2	4	3	6	55	80	50	7
9	177	5	9	1	1	110	671	1	7	12	0	0	142	116	100	68	0	0	0	0	80	30	0	1	19	1	4	2	1	3	2	4	1	3	5	3	2	1	2	4	3	6	55	80	50	7
10	177	5	9	1	1	30	701	1	7	12	0	0	94	141	45	65	0	0	0	0	0	30	0	1	19	1	4	2	1	3	2	4	1	3	5	3	2	1	2	4	3	6	55	80	50	7
1	178	5	9	1	1	50	50	2	6	0	40	80	0	0	0	0	40	0	0	30	0	0	1	1	20	0	4	2	1	4	6	4	4	3	1	2	1	1	6	6	5	2	30	100	0	2
2	178	5	9	1	1	15	65	2	6	0	5	45	0	0	0	0	30	0	0	30	0	0	0	1	20	0	4	2	1	4	6	4	4	3	1	2	1	1	6	6	5	2	30	100	0	2
3	178	5	9	1	1	117	182	2	6	0	37	157	0	0	0	0	80	0	0	40	0	0	0	1	20	0	4	2	1	4	6	4	4	3	1	2	1	1	6	6	5	2	30	100	0	2
4	178	5	9	1	1	33	215	2	6	0	13	53	0	0	0	0	35	0	0	20	0	0	0	1	20	0	4	2	1	4	6	4	4	3	1	2	1	1	6	6	5	2	30	100	0	2
5	178	5	9	1	1	79	294	2	6	0	24	144	0	0	0	0	85	0	0	65	0	0	0	1	20	0	4	2	1	4	6	4	4	3	1	2	1	1	6	6	5	2	30	100	0	2
6	178	5	9	1	1	70	364	2	6	0	61	141	0	0	0	0	85	0	0	71	0	0	0	1	20	0	4	2	1	4	6	4	4	3	1	2	1	1	6	6	5	2	30	100	0	2
7	178	5	9	1	1	122	486	2	6	0	62	222	0	0	0	0	122	0	0	100	0	0	0	1	20	0	4	2	1	4	6	4	4	3	1	2	1	1	6	6	5	2	30	100	0	2
8	178	5	9	1	1	236	722	2	6	0	96	336	0	0	0	0	195	0	0	100	0	0	0	1	20	0	4	2	1	4	6	4	4	3	1	2	1	1	6	6	5	2	30	100	0	2
9	178	5	9	1	1	62	784	2	6	0	22	142	0	0	0	0	100	0	0	80	0	0	0	1	20	0	4	2	1	4	6	4	4	3	1	2	1	1	6	6	5	2	30	100	0	2
10	178	5	9	1	1	94	878	2	6	0	14	94	0	0	0	0	45	0	0	0	0	0	0	1	20	0	4	2	1	4	6	4	4	3	1	2	1	1	6	6	5	2	30	100	0	2
1	179	5	9	1	1	43	43	2	15	0	23	103	0	0	0	0	72	0	0	60	0	0	0	0	22	1	1	1	1	4	4	7	1	7	7	1	1	1	2	6	3	7	30	70	40	1
2	179	5	9	1	1	78	121	2	15	0	38	78	0	0	0	0	60	0	0	0	0	0	1	0	22	1	1	1	1	4	4	7	1	7	7	1	1	1	2	6	3	7	30	70	40	1
3	179	5	9	1	1	0	121	2	15	0	0	0	0	0	0	0	0	0	0	0	0	0	0	0	22	1	1	1	1	4	4	7	1	7	7	1	1	1	2	6	3	7	30	70	40	1
4	179	5	9	1	1	44	165	2	15	0	4	124	0	0	0	0	80	0	0	80	0	0	0	0	22	1	1	1	1	4	4	7	1	7	7	1	1	1	2	6	3	7	30	70	40	1
5	179	5	9	1	1	73	238	2	15	0	43	83	0	0	0	0	55	0	0	10	0	0	0	0	22	1	1	1	1	4	4	7	1	7	7	1	1	1	2	6	3	7	30	70	40	1
6	179	5	9	1	1	89	327	2	15	0	49	129	0	0	0	0	69	0	0	40	0	0	0	0	22	1	1	1	1	4	4	7	1	7	7	1	1	1	2	6	3	7	30	70	40	1
7	179	5	9	1	1	113	440	2	15	0	43	163	0	0	0	0	69	0	0	50	0	0	0	0	22	1	1	1	1	4	4	7	1	7	7	1	1	1	2	6	3	7	30	70	40	1
8	179	5	9	1	1	118	558	2	15	0	48	168	0	0	0	0	168	0	0	50	0	0	0	0	22	1	1	1	1	4	4	7	1	7	7	1	1	1	2	6	3	7	30	70	40	1
9	179	5	9	1	1	45	603	2	15	0	35	75	0	0	0	0	60	0	0	30	0	0	0	0	22	1	1	1	1	4	4	7	1	7	7	1	1	1	2	6	3	7	30	70	40	1
10	179	5	9	1	1	99	702	2	15	0	19	99	0	0	0	0	99	0	0	0	0	0	0	0	22	1	1	1	1	4	4	7	1	7	7	1	1	1	2	6	3	7	30	70	40	1
1	180	5	9	1	1	21	21	1	5	10	0	0	72	105	20	42	0	0	0	0	1	20	0	1	20	1	3	1	1	5	4	5	1	6	3	6	3	1	3	3	4	5	30	40	55	8
2	180	5	9	1	1	-3	18	1	5	10	0	0	94	113	25	25	0	20	2	0	4	13	0	1	20	1	3	1	1	5	4	5	1	6	3	6	3	1	3	3	4	5	30	40	55	8
3	180	5	9	1	1	0	18	1	5	10	0	0	41	5	41	5	0	0	0	0	0	0	0	1	20	1	3	1	1	5	4	5	1	6	3	6	3	1	3	3	4	5	30	40	55	8
4	180	5	9	1	1	-25	-7	1	5	10	0	0	45	95	30	65	0	30	3	0	0	5	0	1	20	1	3	1	1	5	4	5	1	6	3	6	3	1	3	3	4	5	30	40	55	8
5	180	5	9	1	1	-8	-15	1	5	10	0	0	0	102	0	35	0	20	2	0	0	12	0	1	20	1	3	1	1	5	4	5	1	6	3	6	3	1	3	3	4	5	30	40	55	8
6	180	5	9	1	1	12	-3	1	5	10	0	0	40	119	35	40	0	0	0	0	12	0	0	1	20	1	3	1	1	5	4	5	1	6	3	6	3	1	3	3	4	5	30	40	55	8
7	180	5	9	1	1	24	21	1	5	10	0	0	58	114	10	20	0	0	0	0	10	14	0	1	20	1	3	1	1	5	4	5	1	6	3	6	3	1	3	3	4	5	30	40	55	8
8	180	5	9	1	1	42	63	1	5	10	0	0	90	156	19	29	0	0	0	0	13	29	0	1	20	1	3	1	1	5	4	5	1	6	3	6	3	1	3	3	4	5	30	40	55	8
9	180	5	9	1	1	14	77	1	5	10	0	0	151	98	35	25	0	20	0	0	20	14	0	1	20	1	3	1	1	5	4	5	1	6	3	6	3	1	3	3	4	5	30	40	55	8
10	180	5	9	1	1	45	122	1	5	10	0	0	118	140	40	50	0	0	0	0	20	25	0	1	20	1	3	1	1	5	4	5	1	6	3	6	3	1	3	3	4	5	30	40	55	8
1	181	5	9	1	1	85	85	2	9	0	25	105	0	0	0	0	42	0	0	20	0	0	0	1	22	0	2	1	1	1	1	1	1	3	1	1	1	1	1	4	1	1	25	30	10	3
2	181	5	9	1	1	100	185	2	9	0	33	113	0	0	0	0	25	0	0	13	0	0	0	1	22	0	2	1	1	1	1	1	1	3	1	1	1	1	1	4	1	1	25	30	10	3
3	181	5	9	1	1	5	190	2	9	0	5	5	0	0	0	0	5	0	0	0	0	0	0	1	22	0	2	1	1	1	1	1	1	3	1	1	1	1	1	4	1	1	25	30	10	3
4	181	5	9	1	1	90	280	2	9	0	15	95	0	0	0	0	65	0	0	5	0	0	0	1	22	0	2	1	1	1	1	1	1	3	1	1	1	1	1	4	1	1	25	30	10	3
5	181	5	9	1	1	90	370	2	9	0	22	102	0	0	0	0	35	0	0	12	0	0	0	1	22	0	2	1	1	1	1	1	1	3	1	1	1	1	1	4	1	1	25	30	10	3
6	181	5	9	1	1	119	489	2	9	0	39	119	0	0	0	0	40	0	0	0	0	0	0	1	22	0	2	1	1	1	1	1	1	3	1	1	1	1	1	4	1	1	25	30	10	3
7	181	5	9	1	1	100	589	2	9	0	34	114	0	0	0	0	20	0	0	14	0	0	0	1	22	0	2	1	1	1	1	1	1	3	1	1	1	1	1	4	1	1	25	30	10	3
8	181	5	9	1	1	127	716	2	9	0	36	156	0	0	0	0	29	0	0	29	0	0	0	1	22	0	2	1	1	1	1	1	1	3	1	1	1	1	1	4	1	1	25	30	10	3
9	181	5	9	1	1	84	800	2	9	0	18	98	0	0	0	0	25	0	0	14	0	0	0	1	22	0	2	1	1	1	1	1	1	3	1	1	1	1	1	4	1	1	25	30	10	3
10	181	5	9	1	1	115	915	2	9	0	20	140	0	0	0	0	50	0	0	25	0	0	0	1	22	0	2	1	1	1	1	1	1	3	1	1	1	1	1	4	1	1	25	30	10	3
1	182	5	9	1	1	95	95	2	2	0	20	100	0	0	0	0	20	0	0	5	0	0	0	0	20	1	3	4	1	2	1	1	1	2	6	6	1	1	1	2	2	2	20	20	10	4
2	182	5	9	1	1	40	135	2	2	0	4	44	0	0	0	0	10	0	0	4	0	0	0	0	20	1	3	4	1	2	1	1	1	2	6	6	1	1	1	2	2	2	20	20	10	4
3	182	5	9	1	1	82	217	2	2	0	7	87	0	0	0	0	10	0	0	5	0	0	0	0	20	1	3	4	1	2	1	1	1	2	6	6	1	1	1	2	2	2	20	20	10	4
4	182	5	9	1	1	63	280	2	2	0	24	64	0	0	0	0	10	0	0	1	0	0	0	0	20	1	3	4	1	2	1	1	1	2	6	6	1	1	1	2	2	2	20	20	10	4
5	182	5	9	1	1	142	422	2	2	0	27	147	0	0	0	0	5	0	0	5	0	0	0	0	20	1	3	4	1	2	1	1	1	2	6	6	1	1	1	2	2	2	20	20	10	4
6	182	5	9	1	1	97	519	2	2	0	20	100	0	0	0	0	5	0	0	3	0	0	1	0	20	1	3	4	1	2	1	1	1	2	6	6	1	1	1	2	2	2	20	20	10	4
7	182	5	9	1	1	40	559	2	2	0	5	45	0	0	0	0	5	0	0	5	0	0	0	0	20	1	3	4	1	2	1	1	1	2	6	6	1	1	1	2	2	2	20	20	10	4
8	182	5	9	1	1	102	661	2	2	0	32	112	0	0	0	0	20	0	0	10	0	0	0	0	20	1	3	4	1	2	1	1	1	2	6	6	1	1	1	2	2	2	20	20	10	4
9	182	5	9	1	1	51	712	2	2	0	17	57	0	0	0	0	10	0	0	6	0	0	0	0	20	1	3	4	1	2	1	1	1	2	6	6	1	1	1	2	2	2	20	20	10	4
10	182	5	9	1	1	58	770	2	2	0	20	60	0	0	0	0	20	0	0	2	0	0	0	0	20	1	3	4	1	2	1	1	1	2	6	6	1	1	1	2	2	2	20	20	10	4
1	183	5	9	1	1	35	35	2	6	0	30	70	0	0	0	0	35	0	0	35	0	0	0	1	22	1	5	1	1	2	1	3	1	3	1	1	1	1	1	4	1	1	33	15	0	3
2	183	5	9	1	1	30	65	2	6	0	19	59	0	0	0	0	35	0	0	29	0	0	0	1	22	1	5	1	1	2	1	3	1	3	1	1	1	1	1	4	1	1	33	15	0	3
3	183	5	9	1	1	47	112	2	6	0	13	93	0	0	0	0	49	0	0	46	0	0	0	1	22	1	5	1	1	2	1	3	1	3	1	1	1	1	1	4	1	1	33	15	0	3
4	183	5	9	1	1	80	192	2	6	0	10	90	0	0	0	0	49	0	0	10	0	0	0	1	22	1	5	1	1	2	1	3	1	3	1	1	1	1	1	4	1	1	33	15	0	3
5	183	5	9	1	1	59	251	2	6	0	14	94	0	0	0	0	44	0	0	35	0	0	0	1	22	1	5	1	1	2	1	3	1	3	1	1	1	1	1	4	1	1	33	15	0	3
6	183	5	9	1	1	118	369	2	6	0	38	158	0	0	0	0	85	0	0	40	0	0	1	1	22	1	5	1	1	2	1	3	1	3	1	1	1	1	1	4	1	1	33	15	0	3
7	183	5	9	1	1	54	423	2	6	0	19	59	0	0	0	0	45	0	0	5	0	0	0	1	22	1	5	1	1	2	1	3	1	3	1	1	1	1	1	4	1	1	33	15	0	3
8	183	5	9	1	1	102	525	2	6	0	27	147	0	0	0	0	90	0	0	45	0	0	0	1	22	1	5	1	1	2	1	3	1	3	1	1	1	1	1	4	1	1	33	15	0	3
9	183	5	9	1	1	86	611	2	6	0	36	116	0	0	0	0	68	0	0	30	0	0	0	1	22	1	5	1	1	2	1	3	1	3	1	1	1	1	1	4	1	1	33	15	0	3
10	183	5	9	1	1	111	722	2	6	0	21	141	0	0	0	0	65	0	0	30	0	0	0	1	22	1	5	1	1	2	1	3	1	3	1	1	1	1	1	4	1	1	33	15	0	3
1	184	5	9	1	1	119	119	2	3	0	39	119	0	0	0	0	45	0	0	0	0	0	0	0	21	1	5	2	1	6	1	1	1	1	4	4	1	1	1	3	1	1	5	40	10	5
2	184	5	9	1	1	63	182	2	3	0	25	65	0	0	0	0	20	0	0	2	0	0	0	0	21	1	5	2	1	6	1	1	1	1	4	4	1	1	1	3	1	1	5	40	10	5
3	184	5	9	1	1	96	278	2	3	0	17	97	0	0	0	0	10	0	0	1	0	0	0	0	21	1	5	2	1	6	1	1	1	1	4	4	1	1	1	3	1	1	5	40	10	5
4	184	5	9	1	1	71	349	2	3	0	34	74	0	0	0	0	10	0	0	3	0	0	0	0	21	1	5	2	1	6	1	1	1	1	4	4	1	1	1	3	1	1	5	40	10	5
5	184	5	9	1	1	51	400	2	3	0	15	55	0	0	0	0	20	0	0	4	0	0	0	0	21	1	5	2	1	6	1	1	1	1	4	4	1	1	1	3	1	1	5	40	10	5
6	184	5	9	1	1	152	552	2	3	0	42	162	0	0	0	0	20	0	0	10	0	0	0	0	21	1	5	2	1	6	1	1	1	1	4	4	1	1	1	3	1	1	5	40	10	5
7	184	5	9	1	1	135	687	2	3	0	66	146	0	0	0	0	22	0	0	11	0	0	0	0	21	1	5	2	1	6	1	1	1	1	4	4	1	1	1	3	1	1	5	40	10	5
8	184	5	9	1	1	143	830	2	3	0	34	154	0	0	0	0	22	0	0	11	0	0	0	0	21	1	5	2	1	6	1	1	1	1	4	4	1	1	1	3	1	1	5	40	10	5
9	184	5	9	1	1	90	920	2	3	0	22	102	0	0	0	0	22	0	0	12	0	0	0	0	21	1	5	2	1	6	1	1	1	1	4	4	1	1	1	3	1	1	5	40	10	5
10	184	5	9	1	1	103	1023	2	3	0	23	103	0	0	0	0	23	0	0	0	0	0	0	0	21	1	5	2	1	6	1	1	1	1	4	4	1	1	1	3	1	1	5	40	10	5
1	185	5	9	1	1	51	51	2	17	0	38	78	0	0	0	0	35	0	0	27	0	0	0	0	18	1	1	1	1	1	1	2	2	2	1	1	1	1	1	3	2	1	30	80	40	6
2	185	5	9	1	1	65	116	2	17	0	30	110	0	0	0	0	45	0	0	45	0	0	0	0	18	1	1	1	1	1	1	2	2	2	1	1	1	1	1	3	2	1	30	80	40	6
3	185	5	9	1	1	66	182	2	17	0	6	86	0	0	0	0	35	0	0	20	0	0	0	0	18	1	1	1	1	1	1	2	2	2	1	1	1	1	1	3	2	1	30	80	40	6
4	185	5	9	1	1	18	200	2	17	0	23	23	0	0	0	0	10	0	0	5	0	0	0	0	18	1	1	1	1	1	1	2	2	2	1	1	1	1	1	3	2	1	30	80	40	6
5	185	5	9	1	1	67	267	2	17	0	34	114	0	0	0	0	55	0	0	47	0	0	0	0	18	1	1	1	1	1	1	2	2	2	1	1	1	1	1	3	2	1	30	80	40	6
6	185	5	9	1	1	113	380	2	17	0	60	180	0	0	0	0	90	0	0	67	0	0	0	0	18	1	1	1	1	1	1	2	2	2	1	1	1	1	1	3	2	1	30	80	40	6
7	185	5	9	1	1	140	520	2	17	0	60	140	0	0	0	0	70	0	0	0	0	0	0	0	18	1	1	1	1	1	1	2	2	2	1	1	1	1	1	3	2	1	30	80	40	6
8	185	5	9	1	1	67	587	2	17	0	37	117	0	0	0	0	50	0	0	50	0	0	0	0	18	1	1	1	1	1	1	2	2	2	1	1	1	1	1	3	2	1	30	80	40	6
9	185	5	9	1	1	152	739	2	17	0	62	222	0	0	0	0	100	0	0	70	0	0	0	0	18	1	1	1	1	1	1	2	2	2	1	1	1	1	1	3	2	1	30	80	40	6
10	185	5	9	1	1	111	850	2	17	0	31	111	0	0	0	0	50	0	0	0	0	0	0	0	18	1	1	1	1	1	1	2	2	2	1	1	1	1	1	3	2	1	30	80	40	6
1	186	5	9	1	1	75	75	1	8	16	0	0	103	75	72	50	0	0	0	0	60	15	0	1	21	1	2	1	1	1	1	1	1	1	7	1	1	1	7	7	4	6	65	25	15	9
2	186	5	9	1	1	15	90	1	8	16	0	0	78	158	60	120	0	10	1	0	0	25	0	1	21	1	2	1	1	1	1	1	1	1	7	1	1	1	7	7	4	6	65	25	15	9
3	186	5	9	1	1	20	110	1	8	16	0	0	0	52	0	25	0	0	0	0	0	20	0	1	21	1	2	1	1	1	1	1	1	1	7	1	1	1	7	7	4	6	65	25	15	9
4	186	5	9	1	1	95	205	1	8	16	0	0	124	135	80	70	0	20	0	0	80	35	0	1	21	1	2	1	1	1	1	1	1	1	7	1	1	1	7	7	4	6	65	25	15	9
5	186	5	9	1	1	15	220	1	8	16	0	0	83	101	55	80	0	20	0	0	10	25	0	1	21	1	2	1	1	1	1	1	1	1	7	1	1	1	7	7	4	6	65	25	15	9
6	186	5	9	1	1	10	230	1	8	16	0	0	129	213	69	109	0	30	1	0	40	0	0	1	21	1	2	1	1	1	1	1	1	1	7	1	1	1	7	7	4	6	65	25	15	9
7	186	5	9	1	1	31	261	1	8	16	0	0	163	2	69	1	0	20	0	0	50	1	0	1	21	1	2	1	1	1	1	1	1	1	7	1	1	1	7	7	4	6	65	25	15	9
8	186	5	9	1	1	100	361	1	8	16	0	0	168	156	168	156	0	0	0	0	50	50	0	1	21	1	2	1	1	1	1	1	1	1	7	1	1	1	7	7	4	6	65	25	15	9
9	186	5	9	1	1	55	416	1	8	16	0	0	75	122	60	100	0	0	0	0	30	25	0	1	21	1	2	1	1	1	1	1	1	1	7	1	1	1	7	7	4	6	65	25	15	9
10	186	5	9	1	1	20	436	1	8	16	0	0	99	104	99	104	0	0	0	0	0	20	0	1	21	1	2	1	1	1	1	1	1	1	7	1	1	1	7	7	4	6	65	25	15	9
1	187	5	9	1	1	60	60	2	15	0	35	75	0	0	0	0	50	0	0	15	0	0	0	1	25	0	3	1	1	3	1	1	1	1	1	1	1	1	1	3	1	1	30	20	20	2
2	187	5	9	1	1	133	193	2	15	0	38	158	0	0	0	0	120	0	0	25	0	0	0	1	25	0	3	1	1	3	1	1	1	1	1	1	1	1	1	3	1	1	30	20	20	2
3	187	5	9	1	1	32	225	2	15	0	12	52	0	0	0	0	25	0	0	20	0	0	0	1	25	0	3	1	1	3	1	1	1	1	1	1	1	1	1	3	1	1	30	20	20	2
4	187	5	9	1	1	100	325	2	15	0	55	135	0	0	0	0	70	0	0	35	0	0	0	1	25	0	3	1	1	3	1	1	1	1	1	1	1	1	1	3	1	1	30	20	20	2
5	187	5	9	1	1	76	401	2	15	0	21	101	0	0	0	0	80	0	0	25	0	0	0	1	25	0	3	1	1	3	1	1	1	1	1	1	1	1	1	3	1	1	30	20	20	2
6	187	5	9	1	1	213	614	2	15	0	53	213	0	0	0	0	109	0	0	0	0	0	2	1	25	0	3	1	1	3	1	1	1	1	1	1	1	1	1	3	1	1	30	20	20	2
7	187	5	9	1	1	1	615	2	15	0	2	2	0	0	0	0	1	0	0	1	0	0	0	1	25	0	3	1	1	3	1	1	1	1	1	1	1	1	1	3	1	1	30	20	20	2
8	187	5	9	1	1	106	721	2	15	0	36	156	0	0	0	0	156	0	0	50	0	0	0	1	25	0	3	1	1	3	1	1	1	1	1	1	1	1	1	3	1	1	30	20	20	2
9	187	5	9	1	1	97	818	2	15	0	42	122	0	0	0	0	100	0	0	25	0	0	0	1	25	0	3	1	1	3	1	1	1	1	1	1	1	1	1	3	1	1	30	20	20	2
10	187	5	9	1	1	84	902	2	15	0	24	104	0	0	0	0	104	0	0	20	0	0	0	1	25	0	3	1	1	3	1	1	1	1	1	1	1	1	1	3	1	1	30	20	20	2
1	188	5	9	1	1	29	29	1	4	14	0	0	109	78	45	35	0	20	0	0	22	27	0	0	21	1	3	1	1	3	5	7	6	7	1	1	1	5	7	7	7	7	40	25	25	8
2	188	5	9	1	1	80	109	1	4	14	0	0	173	110	70	45	0	0	0	0	35	45	0	0	21	1	3	1	1	3	5	7	6	7	1	1	1	5	7	7	7	7	40	25	25	8
3	188	5	9	1	1	40	149	1	4	14	0	0	82	86	40	35	0	0	0	0	20	20	0	0	21	1	3	1	1	3	5	7	6	7	1	1	1	5	7	7	7	7	40	25	25	8
4	188	5	9	1	1	15	164	1	4	14	0	0	45	23	20	10	0	0	0	0	10	5	0	0	21	1	3	1	1	3	5	7	6	7	1	1	1	5	7	7	7	7	40	25	25	8
5	188	5	9	1	1	74	238	1	4	14	0	0	111	114	55	55	0	0	0	0	27	47	0	0	21	1	3	1	1	3	5	7	6	7	1	1	1	5	7	7	7	7	40	25	25	8
6	188	5	9	1	1	107	345	1	4	14	0	0	161	180	80	90	0	0	0	0	40	67	0	0	21	1	3	1	1	3	5	7	6	7	1	1	1	5	7	7	7	7	40	25	25	8
7	188	5	9	1	1	15	360	1	4	14	0	0	63	140	30	70	0	0	0	0	15	0	0	0	21	1	3	1	1	3	5	7	6	7	1	1	1	5	7	7	7	7	40	25	25	8
8	188	5	9	1	1	60	420	1	4	14	0	0	150	117	60	50	0	20	0	0	30	50	0	0	21	1	3	1	1	3	5	7	6	7	1	1	1	5	7	7	7	7	40	25	25	8
9	188	5	9	1	1	105	525	1	4	14	0	0	164	222	70	100	0	0	0	0	35	70	0	0	21	1	3	1	1	3	5	7	6	7	1	1	1	5	7	7	7	7	40	25	25	8
10	188	5	9	1	1	15	540	1	4	14	0	0	60	111	30	50	0	0	0	0	15	0	0	0	21	1	3	1	1	3	5	7	6	7	1	1	1	5	7	7	7	7	40	25	25	8
1	189	5	9	1	1	102	102	2	3	0	37	117	0	0	0	0	45	0	0	15	0	0	1	1	23	1	3	1	1	4	2	7	7	7	1	1	1	1	6	6	6	6	30	65	40	1
2	189	5	9	1	1	83	185	2	3	0	18	98	0	0	0	0	20	0	0	15	0	0	2	1	23	1	3	1	1	4	2	7	7	7	1	1	1	1	6	6	6	6	30	65	40	1
3	189	5	9	1	1	0	185	2	3	0	2	2	0	0	0	0	2	0	0	2	0	0	0	1	23	1	3	1	1	4	2	7	7	7	1	1	1	1	6	6	6	6	30	65	40	1
4	189	5	9	1	1	45	230	2	3	0	23	63	0	0	0	0	25	0	0	18	0	0	1	1	23	1	3	1	1	4	2	7	7	7	1	1	1	1	6	6	6	6	30	65	40	1
5	189	5	9	1	1	0	230	2	3	0	0	0	0	0	0	0	0	0	0	0	0	0	0	1	23	1	3	1	1	4	2	7	7	7	1	1	1	1	6	6	6	6	30	65	40	1
6	189	5	9	1	1	0	230	2	3	0	0	0	0	0	0	0	0	0	0	0	0	0	0	1	23	1	3	1	1	4	2	7	7	7	1	1	1	1	6	6	6	6	30	65	40	1
7	189	5	9	1	1	0	230	2	3	0	0	0	0	0	0	0	0	0	0	0	0	0	0	1	23	1	3	1	1	4	2	7	7	7	1	1	1	1	6	6	6	6	30	65	40	1
8	189	5	9	1	1	0	230	2	3	0	0	0	0	0	0	0	0	0	0	0	0	0	0	1	23	1	3	1	1	4	2	7	7	7	1	1	1	1	6	6	6	6	30	65	40	1
9	189	5	9	1	1	0	230	2	3	0	0	0	0	0	0	0	0	0	0	0	0	0	0	1	23	1	3	1	1	4	2	7	7	7	1	1	1	1	6	6	6	6	30	65	40	1
10	189	5	9	1	1	0	230	2	3	0	0	0	0	0	0	0	0	0	0	0	0	0	0	1	23	1	3	1	1	4	2	7	7	7	1	1	1	1	6	6	6	6	30	65	40	1
1	190	5	9	1	1	45	45	2	1	0	30	70	0	0	0	0	40	0	0	25	0	0	0	1	24	1	4	2	1	1	1	3	1	4	1	1	1	1	1	5	1	3	40	50	25	3
2	190	5	9	1	1	84	129	2	1	0	44	124	0	0	0	0	75	0	0	40	0	0	0	1	24	1	4	2	1	1	1	3	1	4	1	1	1	1	1	5	1	3	40	50	25	3
3	190	5	9	1	1	115	244	2	1	0	45	165	0	0	0	0	80	0	0	50	0	0	0	1	24	1	4	2	1	1	1	3	1	4	1	1	1	1	1	5	1	3	40	50	25	3
4	190	5	9	1	1	127	371	2	1	0	67	187	0	0	0	0	120	0	0	60	0	0	0	1	24	1	4	2	1	1	1	3	1	4	1	1	1	1	1	5	1	3	40	50	25	3
5	190	5	9	1	1	121	492	2	1	0	61	181	0	0	0	0	100	0	0	60	0	0	0	1	24	1	4	2	1	1	1	3	1	4	1	1	1	1	1	5	1	3	40	50	25	3
6	190	5	9	1	1	106	598	2	1	0	86	166	0	0	0	0	80	0	0	60	0	0	0	1	24	1	4	2	1	1	1	3	1	4	1	1	1	1	1	5	1	3	40	50	25	3
7	190	5	9	1	1	89	687	2	1	0	64	144	0	0	0	0	100	0	0	55	0	0	0	1	24	1	4	2	1	1	1	3	1	4	1	1	1	1	1	5	1	3	40	50	25	3
8	190	5	9	1	1	144	831	2	1	0	74	234	0	0	0	0	150	0	0	90	0	0	0	1	24	1	4	2	1	1	1	3	1	4	1	1	1	1	1	5	1	3	40	50	25	3
9	190	5	9	1	1	157	988	2	1	0	77	277	0	0	0	0	250	0	0	120	0	0	0	1	24	1	4	2	1	1	1	3	1	4	1	1	1	1	1	5	1	3	40	50	25	3
10	190	5	9	1	1	176	1164	2	1	0	97	177	0	0	0	0	150	0	0	1	0	0	0	1	24	1	4	2	1	1	1	3	1	4	1	1	1	1	1	5	1	3	40	50	25	3
1	191	5	9	1	1	63	63	2	1	0	33	73	0	0	0	0	35	0	0	10	0	0	0	1	23	1	5	2	1	2	1	2	1	2	3	4	5	1	1	1	2	1	33	40	30	1
2	191	5	9	1	1	134	197	2	1	0	49	169	0	0	0	0	85	0	0	35	0	0	0	1	23	1	5	2	1	2	1	2	1	2	3	4	5	1	1	1	2	1	33	40	30	1
3	191	5	9	1	1	84	281	2	1	0	49	129	0	0	0	0	60	0	0	45	0	0	0	1	23	1	5	2	1	2	1	2	1	2	3	4	5	1	1	1	2	1	33	40	30	1
4	191	5	9	1	1	35	316	2	1	0	5	45	0	0	0	0	20	0	0	10	0	0	0	1	23	1	5	2	1	2	1	2	1	2	3	4	5	1	1	1	2	1	33	40	30	1
5	191	5	9	1	1	112	428	2	1	0	42	162	0	0	0	0	100	0	0	50	0	0	0	1	23	1	5	2	1	2	1	2	1	2	3	4	5	1	1	1	2	1	33	40	30	1
6	191	5	9	1	1	138	566	2	1	0	78	238	0	0	0	0	150	0	0	100	0	0	0	1	23	1	5	2	1	2	1	2	1	2	3	4	5	1	1	1	2	1	33	40	30	1
7	191	5	9	1	1	87	653	2	1	0	57	137	0	0	0	0	100	0	0	50	0	0	0	1	23	1	5	2	1	2	1	2	1	2	3	4	5	1	1	1	2	1	33	40	30	1
8	191	5	9	1	1	144	797	2	1	0	44	244	0	0	0	0	150	0	0	100	0	0	0	1	23	1	5	2	1	2	1	2	1	2	3	4	5	1	1	1	2	1	33	40	30	1
9	191	5	9	1	1	171	968	2	1	0	61	221	0	0	0	0	200	0	0	50	0	0	0	1	23	1	5	2	1	2	1	2	1	2	3	4	5	1	1	1	2	1	33	40	30	1
10	191	5	9	1	1	132	1100	2	1	0	58	138	0	0	0	0	100	0	0	6	0	0	0	1	23	1	5	2	1	2	1	2	1	2	3	4	5	1	1	1	2	1	33	40	30	1
1	192	5	9	1	1	54	54	2	2	0	24	64	0	0	0	0	10	0	0	10	0	0	0	0	23	0	5	1	1	7	1	1	1	1	5	4	6	1	1	1	1	1	40	50	30	2
2	192	5	9	1	1	108	162	2	2	0	46	126	0	0	0	0	30	0	0	18	0	0	0	0	23	0	5	1	1	7	1	1	1	1	5	4	6	1	1	1	1	1	40	50	30	2
3	192	5	9	1	1	174	336	2	2	0	29	189	0	0	0	0	20	0	0	15	0	0	0	0	23	0	5	1	1	7	1	1	1	1	5	4	6	1	1	1	1	1	40	50	30	2
4	192	5	9	1	1	159	495	2	2	0	49	169	0	0	0	0	25	0	0	10	0	0	0	0	23	0	5	1	1	7	1	1	1	1	5	4	6	1	1	1	1	1	40	50	30	2
5	192	5	9	1	1	176	671	2	2	0	64	184	0	0	0	0	10	0	0	8	0	0	0	0	23	0	5	1	1	7	1	1	1	1	5	4	6	1	1	1	1	1	40	50	30	2
6	192	5	9	1	1	131	802	2	2	0	61	141	0	0	0	0	10	0	0	10	0	0	0	0	23	0	5	1	1	7	1	1	1	1	5	4	6	1	1	1	1	1	40	50	30	2
7	192	5	9	1	1	198	1000	2	2	0	47	207	0	0	0	0	20	0	0	9	0	0	0	0	23	0	5	1	1	7	1	1	1	1	5	4	6	1	1	1	1	1	40	50	30	2
8	192	5	9	1	1	104	1104	2	2	0	39	119	0	0	0	0	20	0	0	15	0	0	0	0	23	0	5	1	1	7	1	1	1	1	5	4	6	1	1	1	1	1	40	50	30	2
9	192	5	9	1	1	164	1268	2	2	0	64	184	0	0	0	0	30	0	0	20	0	0	0	0	23	0	5	1	1	7	1	1	1	1	5	4	6	1	1	1	1	1	40	50	30	2
10	192	5	9	1	1	123	1391	2	2	0	43	123	0	0	0	0	40	0	0	0	0	0	0	0	23	0	5	1	1	7	1	1	1	1	5	4	6	1	1	1	1	1	40	50	30	2
1	193	5	10	1	1	24	24	1	5	19	0	0	123	109	62	54	0	30	3	0	0	54	0	1	23	1	3	1	1	5	6	7	6	7	6	4	4	4	7	7	7	7	45	50	45	5
2	193	5	10	1	1	87	111	1	5	19	0	0	0	175	0	87	0	0	0	0	0	87	0	1	23	1	3	1	1	5	6	7	6	7	6	4	4	4	7	7	7	7	45	50	45	5
3	193	5	10	1	1	124	235	1	5	19	0	0	16	256	8	128	0	0	0	0	4	120	0	1	23	1	3	1	1	5	6	7	6	7	6	4	4	4	7	7	7	7	45	50	45	5
4	193	5	10	1	1	15	250	1	5	19	0	0	15	23	8	12	0	0	0	0	3	12	0	1	23	1	3	1	1	5	6	7	6	7	6	4	4	4	7	7	7	7	45	50	45	5
5	193	5	10	1	1	81	331	1	5	19	0	0	154	139	77	70	0	0	0	0	21	60	0	1	23	1	3	1	1	5	6	7	6	7	6	4	4	4	7	7	7	7	45	50	45	5
6	193	5	10	1	1	60	391	1	5	19	0	0	121	116	60	55	0	10	1	0	15	55	0	1	23	1	3	1	1	5	6	7	6	7	6	4	4	4	7	7	7	7	45	50	45	5
7	193	5	10	1	1	114	505	1	5	19	0	0	12	225	12	115	0	0	1	0	2	112	0	1	23	1	3	1	1	5	6	7	6	7	6	4	4	4	7	7	7	7	45	50	45	5
8	193	5	10	1	1	110	615	1	5	19	0	0	75	203	30	100	0	0	0	0	10	100	0	1	23	1	3	1	1	5	6	7	6	7	6	4	4	4	7	7	7	7	45	50	45	5
9	193	5	10	1	1	159	774	1	5	19	0	0	69	305	25	150	0	0	0	0	9	150	0	1	23	1	3	1	1	5	6	7	6	7	6	4	4	4	7	7	7	7	45	50	45	5
10	193	5	10	1	1	0	774	1	5	19	0	0	70	175	0	80	0	0	0	0	0	0	0	1	23	1	3	1	1	5	6	7	6	7	6	4	4	4	7	7	7	7	45	50	45	5
1	194	5	10	1	1	68	68	2	16	0	38	118	0	0	0	0	85	0	0	50	0	0	0	0	20	1	4	3	1	2	1	1	4	4	7	1	1	2	3	5	1	3	30	85	60	2
2	194	5	10	1	1	92	160	2	16	0	22	102	0	0	0	0	100	0	0	10	0	0	1	0	20	1	4	3	1	2	1	1	4	4	7	1	1	2	3	5	1	3	30	85	60	2
3	194	5	10	1	1	0	160	2	16	0	0	0	0	0	0	0	0	0	0	0	0	0	0	0	20	1	4	3	1	2	1	1	4	4	7	1	1	2	3	5	1	3	30	85	60	2
4	194	5	10	1	1	10	170	2	16	0	13	13	0	0	0	0	13	0	0	3	0	0	0	0	20	1	4	3	1	2	1	1	4	4	7	1	1	2	3	5	1	3	30	85	60	2
5	194	5	10	1	1	73	243	2	16	0	33	113	0	0	0	0	110	0	0	40	0	0	0	0	20	1	4	3	1	2	1	1	4	4	7	1	1	2	3	5	1	3	30	85	60	2
6	194	5	10	1	1	102	345	2	16	0	52	172	0	0	0	0	90	0	0	70	0	0	0	0	20	1	4	3	1	2	1	1	4	4	7	1	1	2	3	5	1	3	30	85	60	2
7	194	5	10	1	1	120	465	2	16	0	42	122	0	0	0	0	100	0	0	2	0	0	0	0	20	1	4	3	1	2	1	1	4	4	7	1	1	2	3	5	1	3	30	85	60	2
8	194	5	10	1	1	123	588	2	16	0	33	153	0	0	0	0	130	0	0	30	0	0	1	0	20	1	4	3	1	2	1	1	4	4	7	1	1	2	3	5	1	3	30	85	60	2
9	194	5	10	1	1	56	644	2	16	0	16	56	0	0	0	0	25	0	0	0	0	0	0	0	20	1	4	3	1	2	1	1	4	4	7	1	1	2	3	5	1	3	30	85	60	2
10	194	5	10	1	1	55	699	2	16	0	21	101	0	0	0	0	60	0	0	46	0	0	0	0	20	1	4	3	1	2	1	1	4	4	7	1	1	2	3	5	1	3	30	85	60	2
1	195	5	10	1	1	66	66	2	12	0	36	76	0	0	0	0	37	0	0	10	0	0	1	1	23	1	1	1	1	3	1	5	1	6	3	1	1	1	3	6	4	6	50	50	50	3
2	195	5	10	1	1	57	123	2	12	0	17	57	0	0	0	0	30	0	0	0	0	0	2	1	23	1	1	1	1	3	1	5	1	6	3	1	1	1	3	6	4	6	50	50	50	3
3	195	5	10	1	1	10	133	2	12	0	0	40	0	0	0	0	30	0	0	30	0	0	0	1	23	1	1	1	1	3	1	5	1	6	3	1	1	1	3	6	4	6	50	50	50	3
4	195	5	10	1	1	56	189	2	12	0	36	116	0	0	0	0	80	0	0	60	0	0	0	1	23	1	1	1	1	3	1	5	1	6	3	1	1	1	3	6	4	6	50	50	50	3
5	195	5	10	1	1	88	277	2	12	0	53	173	0	0	0	0	100	0	0	85	0	0	0	1	23	1	1	1	1	3	1	5	1	6	3	1	1	1	3	6	4	6	50	50	50	3
6	195	5	10	1	1	116	393	2	12	0	56	216	0	0	0	0	120	0	0	100	0	0	0	1	23	1	1	1	1	3	1	5	1	6	3	1	1	1	3	6	4	6	50	50	50	3
7	195	5	10	1	1	129	522	2	12	0	69	229	0	0	0	0	150	0	0	100	0	0	0	1	23	1	1	1	1	3	1	5	1	6	3	1	1	1	3	6	4	6	50	50	50	3
8	195	5	10	1	1	89	611	2	12	0	54	174	0	0	0	0	114	0	0	85	0	0	0	1	23	1	1	1	1	3	1	5	1	6	3	1	1	1	3	6	4	6	50	50	50	3
9	195	5	10	1	1	48	659	2	12	0	68	148	0	0	0	0	100	0	0	100	0	0	0	1	23	1	1	1	1	3	1	5	1	6	3	1	1	1	3	6	4	6	50	50	50	3
10	195	5	10	1	1	142	801	2	12	0	62	142	0	0	0	0	100	0	0	0	0	0	0	1	23	1	1	1	1	3	1	5	1	6	3	1	1	1	3	6	4	6	50	50	50	3
1	196	5	10	1	1	21	21	2	16	0	26	66	0	0	0	0	45	0	0	45	0	0	0	1	25	1	1	1	1	3	1	4	1	3	1	1	1	1	1	7	5	1	60	40	0	1
2	196	5	10	1	1	59	80	2	16	0	9	89	0	0	0	0	75	0	0	30	0	0	0	1	25	1	1	1	1	3	1	4	1	3	1	1	1	1	1	7	5	1	60	40	0	1
3	196	5	10	1	1	95	175	2	16	0	15	95	0	0	0	0	95	0	0	0	0	0	0	1	25	1	1	1	1	3	1	4	1	3	1	1	1	1	1	7	5	1	60	40	0	1
4	196	5	10	1	1	56	231	2	16	0	16	56	0	0	0	0	56	0	0	0	0	0	1	1	25	1	1	1	1	3	1	4	1	3	1	1	1	1	1	7	5	1	60	40	0	1
5	196	5	10	1	1	44	275	2	16	0	8	88	0	0	0	0	60	0	0	44	0	0	0	1	25	1	1	1	1	3	1	4	1	3	1	1	1	1	1	7	5	1	60	40	0	1
6	196	5	10	1	1	55	330	2	16	0	15	55	0	0	0	0	45	0	0	0	0	0	0	1	25	1	1	1	1	3	1	4	1	3	1	1	1	1	1	7	5	1	60	40	0	1
7	196	5	10	1	1	99	429	2	16	0	19	99	0	0	0	0	75	0	0	0	0	0	0	1	25	1	1	1	1	3	1	4	1	3	1	1	1	1	1	7	5	1	60	40	0	1
8	196	5	10	1	1	145	574	2	16	0	25	145	0	0	0	0	120	0	0	0	0	0	2	1	25	1	1	1	1	3	1	4	1	3	1	1	1	1	1	7	5	1	60	40	0	1
9	196	5	10	1	1	0	574	2	16	0	0	0	0	0	0	0	0	0	0	0	0	0	0	1	25	1	1	1	1	3	1	4	1	3	1	1	1	1	1	7	5	1	60	40	0	1
10	196	5	10	1	1	61	635	2	16	0	21	61	0	0	0	0	30	0	0	0	0	0	0	1	25	1	1	1	1	3	1	4	1	3	1	1	1	1	1	7	5	1	60	40	0	1
1	197	5	10	1	1	123	123	2	1	0	43	123	0	0	0	0	62	0	0	0	0	0	3	0	21	1	5	1	1	3	2	6	1	1	1	1	1	1	1	5	1	1	5	60	10	1
2	197	5	10	1	1	0	123	2	1	0	0	0	0	0	0	0	0	0	0	0	0	0	0	0	21	1	5	1	1	3	2	6	1	1	1	1	1	1	1	5	1	1	5	60	10	1
3	197	5	10	1	1	12	135	2	1	0	16	16	0	0	0	0	8	0	0	4	0	0	0	0	21	1	5	1	1	3	2	6	1	1	1	1	1	1	1	5	1	1	5	60	10	1
4	197	5	10	1	1	12	147	2	1	0	15	15	0	0	0	0	8	0	0	3	0	0	0	0	21	1	5	1	1	3	2	6	1	1	1	1	1	1	1	5	1	1	5	60	10	1
5	197	5	10	1	1	133	280	2	1	0	34	154	0	0	0	0	77	0	0	21	0	0	0	0	21	1	5	1	1	3	2	6	1	1	1	1	1	1	1	5	1	1	5	60	10	1
6	197	5	10	1	1	106	386	2	1	0	41	121	0	0	0	0	60	0	0	15	0	0	1	0	21	1	5	1	1	3	2	6	1	1	1	1	1	1	1	5	1	1	5	60	10	1
7	197	5	10	1	1	10	396	2	1	0	12	12	0	0	0	0	12	0	0	2	0	0	0	0	21	1	5	1	1	3	2	6	1	1	1	1	1	1	1	5	1	1	5	60	10	1
8	197	5	10	1	1	65	461	2	1	0	35	75	0	0	0	0	30	0	0	10	0	0	0	0	21	1	5	1	1	3	2	6	1	1	1	1	1	1	1	5	1	1	5	60	10	1
9	197	5	10	1	1	60	521	2	1	0	29	69	0	0	0	0	25	0	0	9	0	0	0	0	21	1	5	1	1	3	2	6	1	1	1	1	1	1	1	5	1	1	5	60	10	1
10	197	5	10	1	1	70	591	2	1	0	30	70	0	0	0	0	0	0	0	0	0	0	0	0	21	1	5	1	1	3	2	6	1	1	1	1	1	1	1	5	1	1	5	60	10	1
1	198	5	10	1	1	48	48	2	12	0	38	78	0	0	0	0	37	0	0	30	0	0	0	1	23	1	2	3	1	3	2	3	3	2	4	4	4	4	2	3	3	1	50	50	50	1
2	198	5	10	1	1	70	118	2	12	0	40	120	0	0	0	0	70	0	0	50	0	0	0	1	23	1	2	3	1	3	2	3	3	2	4	4	4	4	2	3	3	1	50	50	50	1
3	198	5	10	1	1	112	230	2	12	0	27	187	0	0	0	0	100	0	0	75	0	0	0	1	23	1	2	3	1	3	2	3	3	2	4	4	4	4	2	3	3	1	50	50	50	1
4	198	5	10	1	1	75	305	2	12	0	65	145	0	0	0	0	100	0	0	70	0	0	0	1	23	1	2	3	1	3	2	3	3	2	4	4	4	4	2	3	3	1	50	50	50	1
5	198	5	10	1	1	69	374	2	12	0	59	139	0	0	0	0	100	0	0	70	0	0	0	1	23	1	2	3	1	3	2	3	3	2	4	4	4	4	2	3	3	1	50	50	50	1
6	198	5	10	1	1	75	449	2	12	0	60	140	0	0	0	0	90	0	0	65	0	0	0	1	23	1	2	3	1	3	2	3	3	2	4	4	4	4	2	3	3	1	50	50	50	1
7	198	5	10	1	1	126	575	2	12	0	56	216	0	0	0	0	130	0	0	90	0	0	0	1	23	1	2	3	1	3	2	3	3	2	4	4	4	4	2	3	3	1	50	50	50	1
8	198	5	10	1	1	106	681	2	12	0	66	186	0	0	0	0	136	0	0	80	0	0	0	1	23	1	2	3	1	3	2	3	3	2	4	4	4	4	2	3	3	1	50	50	50	1
9	198	5	10	1	1	69	750	2	12	0	54	134	0	0	0	0	100	0	0	65	0	0	0	1	23	1	2	3	1	3	2	3	3	2	4	4	4	4	2	3	3	1	50	50	50	1
10	198	5	10	1	1	116	866	2	12	0	36	116	0	0	0	0	96	0	0	0	0	0	0	1	23	1	2	3	1	3	2	3	3	2	4	4	4	4	2	3	3	1	50	50	50	1
1	199	5	10	1	1	10	10	1	9	11	0	0	115	78	65	40	0	40	0	0	50	0	0	1	21	1	3	1	1	2	3	6	5	7	7	4	3	1	2	5	6	3	40	60	20	8
2	199	5	10	1	1	53	63	1	9	11	0	0	193	127	95	75	0	40	2	0	93	0	0	1	21	1	3	1	1	2	3	6	5	7	7	4	3	1	2	5	6	3	40	60	20	8
3	199	5	10	1	1	-4	59	1	9	11	0	0	161	41	95	40	0	30	3	0	26	0	0	1	21	1	3	1	1	2	3	6	5	7	7	4	3	1	2	5	6	3	40	60	20	8
4	199	5	10	1	1	48	107	1	9	11	0	0	108	0	80	0	0	0	0	0	48	0	0	1	21	1	3	1	1	2	3	6	5	7	7	4	3	1	2	5	6	3	40	60	20	8
5	199	5	10	1	1	9	116	1	9	11	0	0	107	146	77	96	0	40	3	0	47	2	0	1	21	1	3	1	1	2	3	6	5	7	7	4	3	1	2	5	6	3	40	60	20	8
6	199	5	10	1	1	65	181	1	9	11	0	0	185	0	95	0	0	20	0	0	85	0	0	1	21	1	3	1	1	2	3	6	5	7	7	4	3	1	2	5	6	3	40	60	20	8
7	199	5	10	1	1	34	215	1	9	11	0	0	174	121	94	91	0	30	3	0	64	0	0	1	21	1	3	1	1	2	3	6	5	7	7	4	3	1	2	5	6	3	40	60	20	8
8	199	5	10	1	1	37	252	1	9	11	0	0	157	0	97	0	0	40	2	0	77	0	0	1	21	1	3	1	1	2	3	6	5	7	7	4	3	1	2	5	6	3	40	60	20	8
9	199	5	10	1	1	101	353	1	9	11	0	0	242	155	242	155	0	20	2	0	121	0	0	1	21	1	3	1	1	2	3	6	5	7	7	4	3	1	2	5	6	3	40	60	20	8
10	199	5	10	1	1	44	397	1	9	11	0	0	113	40	113	40	0	0	0	0	44	0	0	1	21	1	3	1	1	2	3	6	5	7	7	4	3	1	2	5	6	3	40	60	20	8
1	200	5	10	1	1	32	32	1	13	20	0	0	122	72	65	35	0	20	2	0	50	2	0	1	25	1	4	3	1	3	1	1	1	3	4	3	2	1	1	2	1	1	67	35	15	7
2	200	5	10	1	1	76	108	1	13	20	0	0	162	43	78	20	0	10	1	0	78	8	0	1	25	1	4	3	1	3	1	1	1	3	4	3	2	1	1	2	1	1	67	35	15	7
3	200	5	10	1	1	8	116	1	13	20	0	0	66	53	31	23	0	20	0	0	5	23	0	1	25	1	4	3	1	3	1	1	1	3	4	3	2	1	1	2	1	1	67	35	15	7
4	200	5	10	1	1	36	152	1	13	20	0	0	112	41	65	20	0	20	0	0	40	16	0	1	25	1	4	3	1	3	1	1	1	3	4	3	2	1	1	2	1	1	67	35	15	7
5	200	5	10	1	1	56	208	1	13	20	0	0	212	126	111	61	0	40	2	0	70	26	0	1	25	1	4	3	1	3	1	1	1	3	4	3	2	1	1	2	1	1	67	35	15	7
6	200	5	10	1	1	97	305	1	13	20	0	0	196	41	79	28	0	10	1	0	79	28	0	1	25	1	4	3	1	3	1	1	1	3	4	3	2	1	1	2	1	1	67	35	15	7
7	200	5	10	1	1	36	341	1	13	20	0	0	98	104	45	56	0	20	2	0	0	56	0	1	25	1	4	3	1	3	1	1	1	3	4	3	2	1	1	2	1	1	67	35	15	7
8	200	5	10	1	1	60	401	1	13	20	0	0	41	184	25	95	0	10	1	0	25	45	0	1	25	1	4	3	1	3	1	1	1	3	4	3	2	1	1	2	1	1	67	35	15	7
9	200	5	10	1	1	14	415	1	13	20	0	0	151	62	74	35	0	60	0	0	74	0	0	1	25	1	4	3	1	3	1	1	1	3	4	3	2	1	1	2	1	1	67	35	15	7
[truncated: 1,241 more rows]

## Sheet: legend
period	subject	treatment	session	dummy variable, =1 if the endowment is asymmetric, =0 otherwise	role_choice	profit	totalprofit	type	partner1	partner2	totseconds	tokenswinned	tokenswinnedpartner1	tokenswinnedpartner2	tokensrequest1	tokensrequest2	tokensrequested	tokensspent	pun_given	tokensoffered	tokensoffered1	tokensoffered2	pun_rec	gender	age	faculty	happiness	guilt	shame	surprise	envy	anger	sadness	irritation	pride	gratitude	admiration	fear	blame	disappointment	grief	indignation	fair_request	risk_aversion	amb_aversion	role_pref
denotes the round of interaction, takes values from 0 to 10	subject id	dummy variable that captures the treatment. 1=baseline, 2=asymmetric endowment + role choice, 3: asymmetric endowment, 4: feedback	identifies the experimental session		dummy variable, =1 if subjects can choose the role of A (extorter) or B (victim), =0 otherwise	amount of of tokens earned in the round	cumulated amount of of tokens earned until that round	dummy variable, 1= type A (extorter); 2= type B (victim)	subject ID identifying the first of the two subjects of type B	subject ID identifying the second of the two subjects of type B	time (number of seconds) saved when answering the questions of the round	amount earned by the subject A in the round	amount earned by the first subject B in the round	amount earned by the second subject B in the round	request made by subject A to the first subject B in her group	request made by subject A to the first subject B in her group	request received by subject B	cost of punishment for subject A	number of punishment "points" (questions eliminated) to B	tokens offered to subject A	tokens offered by the first subject B in the group	tokens offered by the second subject B in the group	number of punishment points (questions eliminated) received by subject B	gender, 1= male	age	major	happiness level, from 1 (minimum) to 7 (maximum)	guilt level, from 1 (minimum) to 7 (maximum)	shame level, from 1 (minimum) to 7 (maximum)	surprise level, from 1 (minimum) to 7 (maximum)	envy level, from 1 (minimum) to 7 (maximum)	anger level, from 1 (minimum) to 7 (maximum)	sadness level, from 1 (minimum) to 7 (maximum)	irritation level, from 1 (minimum) to 7 (maximum)	pride level, from 1 (minimum) to 7 (maximum)	gratitude level, from 1 (minimum) to 7 (maximum)	admiration level, from 1 (minimum) to 7 (maximum)	fear level, from 1 (minimum) to 7 (maximum)	blame level, from 1 (minimum) to 7 (maximum)	disappointment level, from 1 (minimum) to 7 (maximum)	grief level, from 1 (minimum) to 7 (maximum)	indignation level, from 1 (minimum) to 7 (maximum)	request the subject considers "fair"	variable capturing risk attitude: how many tokens out of 100 the subject invests on a 50-50 gamble	variable capturing ambiguity attitude: how many tokens out of 100 the subject invests on a gamble with unknown odds	preference for the A (extorter) role, from 1 (minimum) to 10 (maximum)
